# Supplementary material for: A typology of dietary and anthropometric measures of nutritional need among children across districts and parliamentary constituencies in India, 2016
Source: J Glob Health. 2020 Aug 24;10(2):020424. doi: 10.7189/jogh.10.020424 (PMC7569191; doi:10.7189/jogh.10.020424)
Supplement: Online Supplementary Document [file jogh-10-020424-s001.zip]

Archive with 4 entries (4 files):
- Beckerman AU Supplementary Table 1.xlsx
- Beckerman AU Supplementary Table 2.xlsx
- Beckerman AU Supplementary Table 3.pdf
- Beckerman AU Supplementary Table 4.pdf
