# Supplementary material for: A typology of dietary and anthropometric measures of nutritional need among children across districts and parliamentary constituencies in India, 2016
Source: J Glob Health. 2020 Aug 24;10(2):020424. doi: 10.7189/jogh.10.020424 (PMC7569191; doi:10.7189/jogh.10.020424)
Supplement: Online Supplementary Document [file jogh-10-020424-s001.zip › Beckerman AU Supplementary Table 1.xlsx]

## Sheet: District level final data set
Supplementary Table 1. District-level percentage of anthropometric failure, dietary failure, types of Dietary and Anthropometric Failures, and discordance between dietary and anthropometric failures expressed as percentages in India
District Number	District name		State Number	State Name	Stunting		Underweight		Wasting		Any Anthro Failure		Dietary Failure (<5 food groups)		Anthropometric Failure Only (AFO)		Both Failures (BF)		Dietary Failure Only (DFO)		Neither Failure (NF)		Discordance
		District Mapping Name for PC crosswalk			Frequency	Percentage	Frequency	Percentage	Frequency	Percentage	Frequency	Percentage	Frequency	Percentage	Frequency	Percentage	Frequency	Percentage	Frequency	Percentage	Frequency	Percentage
1	Kupwara	Kupwara	14	Jammu and Kashmir	35	0.273438	16	0.125	8	0.0625	42	0.328125	66	0.515625	21	0.164062	21	0.164062	45	0.351562	41	0.320312	0.515625
2	Badgam	Badgam	14	Jammu and Kashmir	15	0.136364	9	0.0818182	6	0.0545455	21	0.190909	73	0.663636	6	0.0545455	15	0.136364	58	0.527273	31	0.281818	0.581818
3	Leh	Leh (ladakh)	14	Jammu and Kashmir	17	0.217949	8	0.102564	5	0.0641026	24	0.307692	50	0.641026	7	0.0897436	17	0.217949	33	0.423077	21	0.269231	0.512821
4	Kargil	Kargil	14	Jammu and Kashmir	37	0.33945	16	0.146789	9	0.0825688	47	0.431193	59	0.541284	24	0.220183	23	0.211009	36	0.330275	26	0.238532	0.550459
5	Punch	Punch	14	Jammu and Kashmir	37	0.284615	27	0.207692	36	0.276923	66	0.507692	69	0.530769	27	0.207692	39	0.3	30	0.230769	34	0.261538	0.438462
6	Rajouri	Rajouri	14	Jammu and Kashmir	34	0.320755	18	0.169811	15	0.141509	48	0.45283	55	0.518868	27	0.254717	21	0.198113	34	0.320755	24	0.226415	0.575472
7	Kathua	Kathua	14	Jammu and Kashmir	30	0.29703	17	0.168317	18	0.178218	44	0.435644	56	0.554455	20	0.19802	24	0.237624	32	0.316832	25	0.247525	0.514851
8	Baramula	Baramula	14	Jammu and Kashmir	31	0.392405	11	0.139241	7	0.0886076	37	0.468354	44	0.556962	17	0.21519	20	0.253165	24	0.303797	18	0.227848	0.518987
9	Bandipore	Bandipore	14	Jammu and Kashmir	19	0.182692	12	0.115385	9	0.0865385	28	0.269231	62	0.596154	12	0.115385	16	0.153846	46	0.442308	30	0.288462	0.557692
10	Srinagar	Srinagar	14	Jammu and Kashmir	13	0.26	10	0.2	19	0.38	28	0.56	32	0.64	11	0.22	17	0.34	15	0.3	7	0.14	0.52
11	Ganderbal	Ganderbal	14	Jammu and Kashmir	15	0.122951	7	0.057377	8	0.0655738	22	0.180328	63	0.516393	9	0.0737705	13	0.106557	50	0.409836	50	0.409836	0.483607
12	Pulwama	Pulwama	14	Jammu and Kashmir	24	0.269663	10	0.11236	12	0.134831	36	0.404494	60	0.674157	16	0.179775	20	0.224719	40	0.449438	13	0.146067	0.629213
13	Shupiyan	Shupiyan	14	Jammu and Kashmir	14	0.14	7	0.07	12	0.12	24	0.24	67	0.67	11	0.11	13	0.13	54	0.54	22	0.22	0.65
14	Anantnag	Anantnag	14	Jammu and Kashmir	9	0.0978261	6	0.0652174	5	0.0543478	15	0.163043	59	0.641304	6	0.0652174	9	0.0978261	50	0.543478	27	0.293478	0.608696
15	Kulgam	Kulgam	14	Jammu and Kashmir	19	0.186275	10	0.0980392	6	0.0588235	25	0.245098	57	0.558824	15	0.147059	10	0.0980392	47	0.460784	30	0.294118	0.607843
16	Doda	Doda	14	Jammu and Kashmir	19	0.283582	11	0.164179	8	0.119403	26	0.38806	32	0.477612	14	0.208955	12	0.179104	20	0.298507	21	0.313433	0.507463
17	Ramban	Ramban	14	Jammu and Kashmir	27	0.226891	13	0.109244	15	0.12605	41	0.344538	45	0.378151	27	0.226891	14	0.117647	31	0.260504	47	0.394958	0.487395
18	Kishtwar	Kishtwar	14	Jammu and Kashmir	23	0.207207	17	0.153153	17	0.153153	38	0.342342	54	0.486486	16	0.144144	22	0.198198	32	0.288288	41	0.369369	0.432432
19	Udhampur	Udhampur	14	Jammu and Kashmir	49	0.457944	26	0.242991	14	0.130841	57	0.53271	76	0.71028	17	0.158879	40	0.373832	36	0.336449	14	0.130841	0.495327
20	Reasi	Reasi	14	Jammu and Kashmir	34	0.290598	23	0.196581	19	0.162393	52	0.444444	66	0.564103	23	0.196581	29	0.247863	37	0.316239	28	0.239316	0.512821
21	Jammu	Jammu	14	Jammu and Kashmir	19	0.306452	6	0.0967742	10	0.16129	25	0.403226	34	0.548387	10	0.16129	15	0.241935	19	0.306452	18	0.290323	0.467742
22	Samba	Samba	14	Jammu and Kashmir	14	0.157303	5	0.0561798	4	0.0449438	18	0.202247	44	0.494382	10	0.11236	8	0.0898876	36	0.404494	35	0.393258	0.516854
23	Chamba	Chamba	13	Himachal Pradesh	30	0.348837	22	0.255814	14	0.162791	43	0.5	72	0.837209	9	0.104651	34	0.395349	38	0.44186	5	0.0581395	0.546512
24	Kangra	Kangra	13	Himachal Pradesh	11	0.2	12	0.218182	7	0.127273	19	0.345455	42	0.763636	2	0.0363636	17	0.309091	25	0.454545	11	0.2	0.490909
25	Lahul and Spiti	Lahul & Spiti	13	Himachal Pradesh	8	0.235294	2	0.0588235	4	0.117647	12	0.352941	27	0.794118	4	0.117647	8	0.235294	19	0.558824	3	0.0882353	0.676471
26	Kullu	Kullu	13	Himachal Pradesh	10	0.133333	6	0.08	9	0.12	19	0.253333	71	0.946667	2	0.0266667	17	0.226667	54	0.72	2	0.0266667	0.746667
27	Mandi	Mandi	13	Himachal Pradesh	19	0.25	7	0.0921053	11	0.144737	27	0.355263	57	0.75	8	0.105263	19	0.25	38	0.5	11	0.144737	0.605263
28	Hamirpur	Hamirpur	13	Himachal Pradesh	14	0.208955	10	0.149254	11	0.164179	24	0.358209	46	0.686567	9	0.134328	15	0.223881	31	0.462687	12	0.179104	0.597015
29	Una	Una	13	Himachal Pradesh	12	0.151899	6	0.0759494	12	0.151899	22	0.278481	59	0.746835	5	0.0632911	17	0.21519	42	0.531646	15	0.189873	0.594937
30	Bilaspur	Bilaspur	13	Himachal Pradesh	15	0.263158	11	0.192982	7	0.122807	22	0.385965	45	0.789474	5	0.0877193	17	0.298246	28	0.491228	7	0.122807	0.578947
31	Solan	Solan	13	Himachal Pradesh	21	0.323077	22	0.338462	15	0.230769	34	0.523077	56	0.861538	5	0.0769231	29	0.446154	27	0.415385	4	0.0615385	0.492308
32	Sirmaur	Sirmaur	13	Himachal Pradesh	19	0.22619	26	0.309524	20	0.238095	41	0.488095	72	0.857143	10	0.119048	31	0.369048	41	0.488095	2	0.0238095	0.607143
33	Shimla	Shimla	13	Himachal Pradesh	12	0.230769	11	0.211538	5	0.0961538	17	0.326923	38	0.730769	3	0.0576923	14	0.269231	24	0.461538	11	0.211538	0.519231
34	Kinnaur	Kinnaur	13	Himachal Pradesh	12	0.26087	5	0.108696	5	0.108696	17	0.369565	41	0.891304	4	0.0869565	13	0.282609	28	0.608696	1	0.0217391	0.695652
35	Gurdaspur	Gurdaspur	28	Punjab	15	0.194805	9	0.116883	10	0.12987	24	0.311688	74	0.961039	0	0	24	0.311688	50	0.649351	3	0.038961	0.649351
36	Kapurthala	Kapurthala	28	Punjab	19	0.292308	18	0.276923	12	0.184615	26	0.4	56	0.861538	3	0.0461538	23	0.353846	33	0.507692	6	0.0923077	0.553846
37	Jalandhar	Jalandhar	28	Punjab	18	0.257143	20	0.285714	15	0.214286	34	0.485714	57	0.814286	7	0.1	27	0.385714	30	0.428571	6	0.0857143	0.528571
38	Hoshiarpur	Hoshiarpur	28	Punjab	17	0.269841	12	0.190476	11	0.174603	29	0.460317	57	0.904762	1	0.015873	28	0.444444	29	0.460317	5	0.0793651	0.47619
39	Sangrur	Sangrur	28	Punjab	14	0.202899	8	0.115942	5	0.0724638	20	0.289855	57	0.826087	1	0.0144928	19	0.275362	38	0.550725	11	0.15942	0.565217
40	Fatehgarh Sahib	Fatehgarh Sahib	28	Punjab	17	0.25	17	0.25	10	0.147059	24	0.352941	58	0.852941	4	0.0588235	20	0.294118	38	0.558824	6	0.0882353	0.617647
41	Ludhiana	Ludhiana	28	Punjab	17	0.326923	14	0.269231	7	0.134615	22	0.423077	48	0.923077	1	0.0192308	21	0.403846	27	0.519231	3	0.0576923	0.538462
42	Moga	Moga	28	Punjab	18	0.285714	12	0.190476	12	0.190476	26	0.412698	57	0.904762	4	0.0634921	22	0.349206	35	0.555556	2	0.031746	0.619048
43	Firozpur	Firozpur	28	Punjab	23	0.291139	23	0.291139	18	0.227848	35	0.443038	68	0.860759	3	0.0379747	32	0.405063	36	0.455696	8	0.101266	0.493671
44	Muktsar	Muktsar	28	Punjab	23	0.328571	14	0.2	13	0.185714	31	0.442857	61	0.871429	3	0.0428571	28	0.4	33	0.471429	6	0.0857143	0.514286
45	Faridkot	Faridkot	28	Punjab	26	0.38806	15	0.223881	10	0.149254	32	0.477612	53	0.791045	9	0.134328	23	0.343284	30	0.447761	5	0.0746269	0.58209
46	Bathinda	Bathinda	28	Punjab	17	0.246377	12	0.173913	6	0.0869565	23	0.333333	54	0.782609	8	0.115942	15	0.217391	39	0.565217	7	0.101449	0.681159
47	Mansa	Mansa	28	Punjab	20	0.25641	20	0.25641	16	0.205128	33	0.423077	66	0.846154	2	0.025641	31	0.397436	35	0.448718	10	0.128205	0.474359
48	Patiala	Patiala	28	Punjab	25	0.280899	17	0.191011	15	0.168539	37	0.41573	64	0.719101	10	0.11236	27	0.303371	37	0.41573	15	0.168539	0.52809
49	Amritsar	Amritsar	28	Punjab	23	0.302632	10	0.131579	9	0.118421	29	0.381579	68	0.894737	2	0.0263158	27	0.355263	41	0.539474	6	0.0789474	0.565789
50	Tarn Taran	Tarn Taran	28	Punjab	24	0.32	8	0.106667	7	0.0933333	31	0.413333	71	0.946667	3	0.04	28	0.373333	43	0.573333	1	0.0133333	0.613333
51	Rupnagar	Rupnagar	28	Punjab	18	0.25	13	0.180556	10	0.138889	28	0.388889	64	0.888889	3	0.0416667	25	0.347222	39	0.541667	5	0.0694444	0.583333
52	Sahibzada Ajit Singh Nagar	Sahibzada Ajit Singh Nagar	28	Punjab	13	0.1625	14	0.175	10	0.125	21	0.2625	73	0.9125	0	0	21	0.2625	52	0.65	7	0.0875	0.65
53	Shahid Bhagat Singh Nagar	Shahid Bhagat Singh Nagar	28	Punjab	22	0.247191	16	0.179775	17	0.191011	38	0.426966	75	0.842697	4	0.0449438	34	0.382022	41	0.460674	10	0.11236	0.505618
54	Barnala	Barnala	28	Punjab	17	0.278689	8	0.131148	8	0.131148	24	0.393443	41	0.672131	7	0.114754	17	0.278689	24	0.393443	13	0.213115	0.508197
55	Chandigarh	Chandigarh	6	Chandigarh	12	0.25	14	0.291667	12	0.25	20	0.416667	46	0.958333	1	0.0208333	19	0.395833	27	0.5625	1	0.0208333	0.583333
56	Uttarkashi	Uttarkashi	34	Uttarakhand	29	0.408451	30	0.422535	27	0.380282	48	0.676056	64	0.901408	5	0.0704225	43	0.605634	21	0.295775	2	0.028169	0.366197
57	Chamoli	Chamoli	34	Uttarakhand	29	0.341176	14	0.164706	18	0.211765	41	0.482353	70	0.823529	11	0.129412	30	0.352941	40	0.470588	4	0.0470588	0.6
58	Rudraprayag	Rudraprayag	34	Uttarakhand	27	0.321429	22	0.261905	19	0.22619	41	0.488095	68	0.809524	7	0.0833333	34	0.404762	34	0.404762	9	0.107143	0.488095
59	Tehri Garhwal	Tehri Garhwal	34	Uttarakhand	26	0.305882	24	0.282353	33	0.388235	54	0.635294	73	0.858824	7	0.0823529	47	0.552941	26	0.305882	5	0.0588235	0.388235
60	Dehradun	Dehradun	34	Uttarakhand	51	0.354167	45	0.3125	40	0.277778	83	0.576389	112	0.777778	21	0.145833	62	0.430556	50	0.347222	11	0.0763889	0.493056
61	Garhwal	Garhwal	34	Uttarakhand	15	0.234375	16	0.25	15	0.234375	29	0.453125	58	0.90625	4	0.0625	25	0.390625	33	0.515625	2	0.03125	0.578125
62	Pithoragarh	Pithoragarh	34	Uttarakhand	21	0.344262	8	0.131148	12	0.196721	30	0.491803	44	0.721311	6	0.0983607	24	0.393443	20	0.327869	11	0.180328	0.42623
63	Bageshwar	Bageshwar	34	Uttarakhand	30	0.384615	20	0.25641	13	0.166667	39	0.5	62	0.794872	7	0.0897436	32	0.410256	30	0.384615	9	0.115385	0.474359
64	Almora	Almora	34	Uttarakhand	30	0.32967	17	0.186813	16	0.175824	45	0.494505	76	0.835165	9	0.0989011	36	0.395604	40	0.43956	6	0.0659341	0.538462
65	Champawat	Champawat	34	Uttarakhand	30	0.375	20	0.25	17	0.2125	45	0.5625	59	0.7375	12	0.15	33	0.4125	26	0.325	9	0.1125	0.475
66	Nainital	Nainital	34	Uttarakhand	49	0.28	22	0.125714	17	0.0971429	63	0.36	135	0.771429	13	0.0742857	50	0.285714	85	0.485714	27	0.154286	0.56
67	Udham Singh Nagar	Udham Singh Nagar	34	Uttarakhand	71	0.349754	49	0.241379	32	0.157635	94	0.463054	159	0.783251	22	0.108374	72	0.35468	87	0.428571	22	0.108374	0.536946
68	Hardwar	Hardwar	34	Uttarakhand	89	0.363265	52	0.212245	35	0.142857	115	0.469388	214	0.873469	14	0.0571429	101	0.412245	113	0.461224	17	0.0693878	0.518367
69	Panchkula	Panchkula	12	Haryana	25	0.384615	24	0.369231	20	0.307692	40	0.615385	55	0.846154	2	0.0307692	38	0.584615	17	0.261538	8	0.123077	0.292308
70	Ambala	Ambala	12	Haryana	14	0.205882	25	0.367647	22	0.323529	38	0.558824	56	0.823529	7	0.102941	31	0.455882	25	0.367647	5	0.0735294	0.470588
71	Yamunanagar	Yamunanagar	12	Haryana	20	0.266667	12	0.16	16	0.213333	33	0.44	61	0.813333	7	0.0933333	26	0.346667	35	0.466667	7	0.0933333	0.56
72	Kurukshetra	Kurukshetra	12	Haryana	34	0.346939	20	0.204082	18	0.183673	49	0.5	84	0.857143	5	0.0510204	44	0.44898	40	0.408163	9	0.0918367	0.459184
73	Kaithal	Kaithal	12	Haryana	33	0.33	35	0.35	26	0.26	53	0.53	94	0.94	2	0.02	51	0.51	43	0.43	4	0.04	0.45
74	Karnal	Karnal	12	Haryana	40	0.384615	32	0.307692	22	0.211538	56	0.538462	90	0.865385	8	0.0769231	48	0.461538	42	0.403846	6	0.0576923	0.480769
75	Panipat	Panipat	12	Haryana	27	0.333333	26	0.320988	24	0.296296	43	0.530864	68	0.839506	9	0.111111	34	0.419753	34	0.419753	4	0.0493827	0.530864
76	Sonipat	Sonipat	12	Haryana	35	0.460526	20	0.263158	20	0.263158	49	0.644737	59	0.776316	13	0.171053	36	0.473684	23	0.302632	4	0.0526316	0.473684
77	Jind	Jind	12	Haryana	27	0.238938	32	0.283186	32	0.283186	51	0.451327	94	0.831858	8	0.0707965	43	0.380531	51	0.451327	11	0.0973451	0.522124
78	Fatehabad	Fatehabad	12	Haryana	34	0.280992	24	0.198347	24	0.198347	59	0.487603	103	0.85124	11	0.0909091	48	0.396694	55	0.454545	7	0.0578512	0.545455
79	Sirsa	Sirsa	12	Haryana	46	0.383333	32	0.266667	23	0.191667	64	0.533333	118	0.983333	2	0.0166667	62	0.516667	56	0.466667	0	0	0.483333
80	Hisar	Hisar	12	Haryana	25	0.290698	20	0.232558	18	0.209302	43	0.5	74	0.860465	7	0.0813953	36	0.418605	38	0.44186	5	0.0581395	0.523256
81	Bhiwani	Bhiwani	12	Haryana	45	0.416667	27	0.25	16	0.148148	59	0.546296	101	0.935185	4	0.037037	55	0.509259	46	0.425926	3	0.0277778	0.462963
82	Rohtak	Rohtak	12	Haryana	43	0.367521	21	0.179487	15	0.128205	56	0.478632	97	0.82906	6	0.0512821	50	0.42735	47	0.401709	14	0.119658	0.452991
83	Jhajjar	Jhajjar	12	Haryana	20	0.229885	17	0.195402	11	0.126437	32	0.367816	71	0.816092	2	0.0229885	30	0.344828	41	0.471264	14	0.16092	0.494253
84	Mahendragarh	Mahendragarh	12	Haryana	26	0.276596	20	0.212766	14	0.148936	41	0.43617	64	0.680851	15	0.159574	26	0.276596	38	0.404255	15	0.159574	0.56383
85	Rewari	Rewari	12	Haryana	24	0.289157	12	0.144578	12	0.144578	35	0.421687	72	0.86747	5	0.060241	30	0.361446	42	0.506024	6	0.0722892	0.566265
86	Gurgaon	Gurgaon	12	Haryana	27	0.391304	18	0.26087	13	0.188406	38	0.550725	57	0.826087	9	0.130435	29	0.42029	28	0.405797	3	0.0434783	0.536232
87	Mewat	Mewat	12	Haryana	101	0.487923	78	0.376812	47	0.227053	138	0.666667	192	0.927536	6	0.0289855	132	0.637681	60	0.289855	9	0.0434783	0.318841
88	Faridabad	Faridabad	12	Haryana	19	0.267606	16	0.225352	19	0.267606	36	0.507042	44	0.619718	14	0.197183	22	0.309859	22	0.309859	13	0.183099	0.507042
89	Palwal	Palwal	12	Haryana	35	0.309735	31	0.274336	25	0.221239	58	0.513274	99	0.876106	5	0.0442478	53	0.469027	46	0.40708	9	0.079646	0.451327
90	North West	North West	25	Delhi	9	0.264706	7	0.205882	6	0.176471	13	0.382353	26	0.764706	3	0.0882353	10	0.294118	16	0.470588	5	0.147059	0.558824
91	North	North	25	Delhi	9	0.195652	10	0.217391	13	0.282609	21	0.456522	42	0.913043	1	0.0217391	20	0.434783	22	0.478261	3	0.0652174	0.5
92	North East	North East	25	Delhi	13	0.270833	13	0.270833	9	0.1875	18	0.375	37	0.770833	4	0.0833333	14	0.291667	23	0.479167	7	0.145833	0.5625
93	East	East	25	Delhi	14	0.325581	8	0.186047	8	0.186047	20	0.465116	35	0.813953	4	0.0930233	16	0.372093	19	0.44186	4	0.0930233	0.534884
94	New Delhi	New Delhi	25	Delhi	4	0.190476	5	0.238095	3	0.142857	8	0.380952	14	0.666667	3	0.142857	5	0.238095	9	0.428571	4	0.190476	0.571429
95	Central	Central	25	Delhi	16	0.457143	13	0.371429	9	0.257143	19	0.542857	29	0.828571	4	0.114286	15	0.428571	14	0.4	2	0.0571429	0.514286
96	West	West	25	Delhi	10	0.322581	6	0.193548	5	0.16129	15	0.483871	28	0.903226	1	0.0322581	14	0.451613	14	0.451613	2	0.0645161	0.483871
97	South West	South West	25	Delhi	15	0.288462	10	0.192308	11	0.211538	24	0.461538	42	0.807692	5	0.0961538	19	0.365385	23	0.442308	5	0.0961538	0.538462
98	South	South	25	Delhi	13	0.325	12	0.3	8	0.2	19	0.475	31	0.775	5	0.125	14	0.35	17	0.425	4	0.1	0.55
99	Ganganagar	Ganganagar	29	Rajasthan	31	0.269565	29	0.252174	28	0.243478	56	0.486957	110	0.956522	4	0.0347826	52	0.452174	58	0.504348	1	0.00869565	0.53913
100	Hanumangarh	Hanumangarh	29	Rajasthan	36	0.356436	16	0.158416	16	0.158416	50	0.49505	97	0.960396	3	0.029703	47	0.465347	50	0.49505	1	0.00990099	0.524752
101	Bikaner	Bikaner	29	Rajasthan	91	0.364	74	0.296	55	0.22	140	0.56	236	0.944	11	0.044	129	0.516	107	0.428	3	0.012	0.472
102	Churu	Churu	29	Rajasthan	40	0.366972	27	0.247706	19	0.174312	55	0.504587	90	0.825688	12	0.110092	43	0.394495	47	0.431193	7	0.0642202	0.541284
103	Jhunjhunun	Jhunjhunun	29	Rajasthan	31	0.295238	16	0.152381	13	0.12381	44	0.419048	99	0.942857	1	0.00952381	43	0.409524	56	0.533333	5	0.047619	0.542857
104	Alwar	Alwar	29	Rajasthan	50	0.416667	36	0.3	24	0.2	70	0.583333	106	0.883333	7	0.0583333	63	0.525	43	0.358333	7	0.0583333	0.416667
105	Bharatpur	Bharatpur	29	Rajasthan	71	0.458065	40	0.258065	21	0.135484	84	0.541935	139	0.896774	9	0.0580645	75	0.483871	64	0.412903	7	0.0451613	0.470968
106	Dhaulpur	Dhaulpur	29	Rajasthan	85	0.524691	64	0.395062	33	0.203704	104	0.641975	148	0.91358	10	0.0617284	94	0.580247	54	0.333333	4	0.0246914	0.395062
107	Karauli	Karauli	29	Rajasthan	52	0.379562	36	0.262774	25	0.182482	70	0.510949	129	0.941606	4	0.0291971	66	0.481752	63	0.459854	4	0.0291971	0.489051
108	Sawai Madhopur	Sawai Madhopur	29	Rajasthan	40	0.307692	48	0.369231	33	0.253846	68	0.523077	119	0.915385	7	0.0538462	61	0.469231	58	0.446154	4	0.0307692	0.5
109	Dausa	Dausa	29	Rajasthan	37	0.313559	32	0.271186	21	0.177966	56	0.474576	103	0.872881	6	0.0508475	50	0.423729	53	0.449153	9	0.0762712	0.5
110	Jaipur	Jaipur	29	Rajasthan	77	0.368421	41	0.196172	27	0.129187	96	0.45933	175	0.837321	20	0.0956938	76	0.363636	99	0.473684	14	0.0669856	0.569378
111	Sikar	Sikar	29	Rajasthan	36	0.339623	19	0.179245	14	0.132075	46	0.433962	92	0.867925	6	0.0566038	40	0.377358	52	0.490566	8	0.0754717	0.54717
112	Nagaur	Nagaur	29	Rajasthan	28	0.261682	17	0.158879	14	0.130841	41	0.383178	99	0.925234	5	0.046729	36	0.336449	63	0.588785	3	0.0280374	0.635514
113	Jodhpur	Jodhpur	29	Rajasthan	71	0.358586	65	0.328283	40	0.20202	103	0.520202	183	0.924242	6	0.030303	97	0.489899	86	0.434343	9	0.0454545	0.464646
114	Jaisalmer	Jaisalmer	29	Rajasthan	62	0.424658	50	0.342466	38	0.260274	92	0.630137	137	0.938356	3	0.0205479	89	0.609589	48	0.328767	6	0.0410959	0.349315
115	Barmer	Barmer	29	Rajasthan	43	0.294521	50	0.342466	47	0.321918	83	0.568493	140	0.958904	4	0.0273973	79	0.541096	61	0.417808	2	0.0136986	0.445205
116	Jalor	Jalor	29	Rajasthan	54	0.409091	53	0.401515	42	0.318182	87	0.659091	130	0.984848	2	0.0151515	85	0.643939	45	0.340909	0	0	0.356061
117	Sirohi	Sirohi	29	Rajasthan	67	0.468531	69	0.482517	36	0.251748	94	0.657343	134	0.937063	5	0.034965	89	0.622378	45	0.314685	4	0.027972	0.34965
118	Pali	Pali	29	Rajasthan	41	0.401961	37	0.362745	25	0.245098	59	0.578431	94	0.921569	5	0.0490196	54	0.529412	40	0.392157	3	0.0294118	0.441176
119	Ajmer	Ajmer	29	Rajasthan	64	0.31068	70	0.339806	60	0.291262	115	0.558252	192	0.932039	8	0.038835	107	0.519417	85	0.412621	6	0.0291262	0.451456
120	Tonk	Tonk	29	Rajasthan	31	0.264957	40	0.34188	36	0.307692	60	0.512821	109	0.931624	5	0.042735	55	0.470085	54	0.461538	3	0.025641	0.504274
121	Bundi	Bundi	29	Rajasthan	31	0.295238	39	0.371429	39	0.371429	63	0.6	101	0.961905	2	0.0190476	61	0.580952	40	0.380952	2	0.0190476	0.4
122	Bhilwara	Bhilwara	29	Rajasthan	31	0.303922	39	0.382353	31	0.303922	54	0.529412	95	0.931373	6	0.0588235	48	0.470588	47	0.460784	1	0.00980392	0.519608
123	Rajsamand	Rajsamand	29	Rajasthan	51	0.401575	52	0.409449	41	0.322835	80	0.629921	117	0.92126	8	0.0629921	72	0.566929	45	0.354331	2	0.015748	0.417323
124	Dungarpur	Dungarpur	29	Rajasthan	62	0.488189	70	0.551181	50	0.393701	96	0.755906	124	0.976378	2	0.015748	94	0.740157	30	0.23622	1	0.00787402	0.251969
125	Banswara	Banswara	29	Rajasthan	54	0.412214	65	0.496183	53	0.40458	94	0.717557	128	0.977099	1	0.00763359	93	0.709924	35	0.267176	2	0.0152672	0.274809
126	Chittaurgarh	Chittaurgarh	29	Rajasthan	26	0.376812	30	0.434783	26	0.376812	42	0.608696	67	0.971014	1	0.0144928	41	0.594203	26	0.376812	1	0.0144928	0.391304
127	Kota	Kota	29	Rajasthan	58	0.320442	69	0.381215	54	0.298343	105	0.58011	166	0.917127	9	0.0497238	96	0.530387	70	0.38674	6	0.0331492	0.436464
128	Baran	Baran	29	Rajasthan	36	0.313043	43	0.373913	42	0.365217	69	0.6	110	0.956522	3	0.026087	66	0.573913	44	0.382609	2	0.0173913	0.408696
129	Jhalawar	Jhalawar	29	Rajasthan	32	0.4	30	0.375	16	0.2	43	0.5375	79	0.9875	0	0	43	0.5375	36	0.45	1	0.0125	0.45
130	Udaipur	Udaipur	29	Rajasthan	51	0.408	58	0.464	38	0.304	84	0.672	118	0.944	4	0.032	80	0.64	38	0.304	3	0.024	0.336
131	Pratapgarh	Pratapgarh	29	Rajasthan	59	0.495798	66	0.554622	48	0.403361	90	0.756303	116	0.97479	2	0.0168067	88	0.739496	28	0.235294	1	0.00840336	0.252101
132	Saharanpur	Saharanpur	33	Uttar Pradesh	84	0.292683	93	0.324042	60	0.209059	126	0.439024	266	0.926829	10	0.0348432	116	0.404181	150	0.522648	11	0.0383275	0.557491
133	Muzaffarnagar	Muzaffarnagar	33	Uttar Pradesh	72	0.404494	63	0.353933	42	0.235955	98	0.550562	159	0.893258	9	0.0505618	89	0.5	70	0.393258	10	0.0561798	0.44382
134	Bijnor	Bijnor	33	Uttar Pradesh	55	0.390071	55	0.390071	40	0.283688	83	0.588652	130	0.921986	3	0.0212766	80	0.567376	50	0.35461	8	0.0567376	0.375887
135	Moradabad	Moradabad	33	Uttar Pradesh	109	0.400735	119	0.4375	57	0.209559	154	0.566176	241	0.886029	15	0.0551471	139	0.511029	102	0.375	16	0.0588235	0.430147
136	Rampur	Rampur	33	Uttar Pradesh	65	0.396341	74	0.45122	48	0.292683	96	0.585366	151	0.920732	8	0.0487805	88	0.536585	63	0.384146	5	0.0304878	0.432927
137	Jyotiba Phule Nagar	Jyotiba Phule Nagar	33	Uttar Pradesh	65	0.474453	66	0.481752	42	0.306569	90	0.656934	129	0.941606	6	0.0437956	84	0.613139	45	0.328467	2	0.0145985	0.372263
138	Meerut	Meerut	33	Uttar Pradesh	118	0.33908	120	0.344828	80	0.229885	184	0.528736	315	0.905172	13	0.0373563	171	0.491379	144	0.413793	20	0.0574713	0.451149
139	Baghpat	Baghpat	33	Uttar Pradesh	46	0.365079	43	0.34127	25	0.198413	63	0.5	120	0.952381	3	0.0238095	60	0.47619	60	0.47619	3	0.0238095	0.5
140	Ghaziabad	Ghaziabad	33	Uttar Pradesh	85	0.323194	74	0.281369	42	0.159696	116	0.441065	252	0.958175	4	0.0152091	112	0.425856	140	0.532319	7	0.026616	0.547529
141	Gautam Buddha Nagar	Gautam Buddha Nagar	33	Uttar Pradesh	80	0.267559	77	0.257525	56	0.187291	127	0.424749	264	0.882943	14	0.0468227	113	0.377926	151	0.505017	21	0.0702341	0.551839
142	Bulandshahr	Bulandshahr	33	Uttar Pradesh	66	0.452055	54	0.369863	26	0.178082	86	0.589041	134	0.917808	7	0.0479452	79	0.541096	55	0.376712	5	0.0342466	0.424658
143	Aligarh	Aligarh	33	Uttar Pradesh	147	0.483553	117	0.384868	60	0.197368	188	0.618421	284	0.934211	9	0.0296053	179	0.588816	105	0.345395	11	0.0361842	0.375
144	Mahamaya Nagar	Mahamaya Nagar	33	Uttar Pradesh	62	0.421769	47	0.319728	14	0.0952381	73	0.496599	127	0.863946	9	0.0612245	64	0.435374	63	0.428571	11	0.0748299	0.489796
145	Mathura	Mathura	33	Uttar Pradesh	51	0.372263	28	0.20438	20	0.145985	64	0.467153	116	0.846715	11	0.080292	53	0.386861	63	0.459854	10	0.0729927	0.540146
146	Agra	Agra	33	Uttar Pradesh	124	0.416107	89	0.298658	52	0.174497	162	0.543624	275	0.922819	12	0.0402685	150	0.503356	125	0.419463	11	0.0369128	0.459732
147	Firozabad	Firozabad	33	Uttar Pradesh	109	0.39781	58	0.211679	28	0.10219	131	0.478102	252	0.919708	9	0.0328467	122	0.445255	130	0.474453	13	0.0474453	0.507299
148	Mainpuri	Mainpuri	33	Uttar Pradesh	54	0.45	40	0.333333	22	0.183333	67	0.558333	107	0.891667	6	0.05	61	0.508333	46	0.383333	7	0.0583333	0.433333
149	Budaun	Budaun	33	Uttar Pradesh	85	0.47486	97	0.541899	52	0.290503	123	0.687151	170	0.949721	5	0.027933	118	0.659218	52	0.290503	4	0.0223464	0.318436
150	Bareilly	Bareilly	33	Uttar Pradesh	103	0.417004	102	0.412955	68	0.275304	143	0.578947	226	0.91498	10	0.0404858	133	0.538462	93	0.376518	11	0.0445344	0.417004
151	Pilibhit	Pilibhit	33	Uttar Pradesh	74	0.496644	65	0.436242	46	0.308725	97	0.651007	143	0.959732	4	0.0268456	93	0.624161	50	0.33557	2	0.0134228	0.362416
152	Shahjahanpur	Shahjahanpur	33	Uttar Pradesh	63	0.466667	68	0.503704	42	0.311111	88	0.651852	122	0.903704	10	0.0740741	78	0.577778	44	0.325926	3	0.0222222	0.4
153	Kheri	Kheri	33	Uttar Pradesh	70	0.514706	54	0.397059	32	0.235294	93	0.683824	122	0.897059	10	0.0735294	83	0.610294	39	0.286765	4	0.0294118	0.360294
154	Sitapur	Sitapur	33	Uttar Pradesh	58	0.446154	56	0.430769	27	0.207692	85	0.653846	119	0.915385	8	0.0615385	77	0.592308	42	0.323077	3	0.0230769	0.384615
155	Hardoi	Hardoi	33	Uttar Pradesh	42	0.411765	45	0.441176	24	0.235294	63	0.617647	90	0.882353	6	0.0588235	57	0.558824	33	0.323529	6	0.0588235	0.382353
156	Unnao	Unnao	33	Uttar Pradesh	51	0.418033	39	0.319672	21	0.172131	68	0.557377	116	0.95082	3	0.0245902	65	0.532787	51	0.418033	3	0.0245902	0.442623
157	Lucknow	Lucknow	33	Uttar Pradesh	47	0.405172	47	0.405172	36	0.310345	75	0.646552	107	0.922414	9	0.0775862	66	0.568966	41	0.353448	0	0	0.431034
158	Rae Bareli	Rae Bareli	33	Uttar Pradesh	36	0.310345	40	0.344828	36	0.310345	64	0.551724	110	0.948276	5	0.0431034	59	0.508621	51	0.439655	1	0.00862069	0.482759
159	Farrukhabad	Farrukhabad	33	Uttar Pradesh	56	0.4	39	0.278571	16	0.114286	70	0.5	128	0.914286	6	0.0428571	64	0.457143	64	0.457143	6	0.0428571	0.5
160	Kannauj	Kannauj	33	Uttar Pradesh	52	0.416	44	0.352	26	0.208	73	0.584	111	0.888	11	0.088	62	0.496	49	0.392	3	0.024	0.48
161	Etawah	Etawah	33	Uttar Pradesh	65	0.5	45	0.346154	20	0.153846	76	0.584615	123	0.946154	2	0.0153846	74	0.569231	49	0.376923	5	0.0384615	0.392308
162	Auraiya	Auraiya	33	Uttar Pradesh	41	0.362832	51	0.451327	36	0.318584	74	0.654867	105	0.929204	4	0.0353982	70	0.619469	35	0.309735	4	0.0353982	0.345133
163	Kanpur Dehat	Kanpur Dehat	33	Uttar Pradesh	48	0.436364	49	0.445455	26	0.236364	63	0.572727	100	0.909091	5	0.0454545	58	0.527273	42	0.381818	5	0.0454545	0.427273
164	Kanpur Nagar	Kanpur Nagar	33	Uttar Pradesh	69	0.433962	62	0.389937	36	0.226415	95	0.597484	143	0.899371	9	0.0566038	86	0.540881	57	0.358491	7	0.0440252	0.415094
165	Jalaun	Jalaun	33	Uttar Pradesh	40	0.540541	38	0.513514	27	0.364865	55	0.743243	73	0.986486	0	0	55	0.743243	18	0.243243	1	0.0135135	0.243243
166	Jhansi	Jhansi	33	Uttar Pradesh	55	0.337423	61	0.374233	45	0.276074	92	0.564417	135	0.828221	14	0.0858896	78	0.478528	57	0.349693	14	0.0858896	0.435583
167	Lalitpur	Lalitpur	33	Uttar Pradesh	45	0.473684	44	0.463158	34	0.357895	72	0.757895	86	0.905263	7	0.0736842	65	0.684211	21	0.221053	2	0.0210526	0.294737
168	Hamirpur	Hamirpur	33	Uttar Pradesh	19	0.263889	31	0.430556	33	0.458333	42	0.583333	69	0.958333	1	0.0138889	41	0.569444	28	0.388889	2	0.0277778	0.402778
169	Mahoba	Mahoba	33	Uttar Pradesh	48	0.510638	47	0.5	30	0.319149	64	0.680851	88	0.93617	3	0.0319149	61	0.648936	27	0.287234	3	0.0319149	0.319149
170	Banda	Banda	33	Uttar Pradesh	32	0.421053	25	0.328947	17	0.223684	43	0.565789	74	0.973684	0	0	43	0.565789	31	0.407895	2	0.0263158	0.407895
171	Chitrakoot	Chitrakoot	33	Uttar Pradesh	76	0.477987	81	0.509434	66	0.415094	117	0.735849	131	0.823899	20	0.125786	97	0.610063	34	0.213836	8	0.0503145	0.339623
172	Fatehpur	Fatehpur	33	Uttar Pradesh	39	0.443182	33	0.375	22	0.25	55	0.625	82	0.931818	4	0.0454545	51	0.579545	31	0.352273	2	0.0227273	0.397727
173	Pratapgarh	Pratapgarh	33	Uttar Pradesh	34	0.354167	41	0.427083	24	0.25	52	0.541667	94	0.979167	2	0.0208333	50	0.520833	44	0.458333	0	0	0.479167
174	Kaushambi	Kaushambi	33	Uttar Pradesh	44	0.37931	60	0.517241	47	0.405172	79	0.681034	115	0.991379	1	0.00862069	78	0.672414	37	0.318966	0	0	0.327586
175	Allahabad	Allahabad	33	Uttar Pradesh	61	0.465649	63	0.480916	34	0.259542	89	0.679389	116	0.885496	7	0.0534351	82	0.625954	34	0.259542	8	0.0610687	0.312977
176	Bara Banki	Bara Banki	33	Uttar Pradesh	38	0.368932	36	0.349515	25	0.242718	58	0.563107	94	0.912621	5	0.0485437	53	0.514563	41	0.398058	4	0.038835	0.446602
177	Faizabad	Faizabad	33	Uttar Pradesh	64	0.512	55	0.44	27	0.216	82	0.656	121	0.968	2	0.016	80	0.64	41	0.328	2	0.016	0.344
178	Ambedkar Nagar	Ambedkar Nagar	33	Uttar Pradesh	57	0.416058	55	0.40146	35	0.255474	83	0.605839	124	0.905109	9	0.0656934	74	0.540146	50	0.364964	4	0.0291971	0.430657
179	Sultanpur	Sultanpur	33	Uttar Pradesh	39	0.322314	36	0.297521	29	0.239669	63	0.520661	110	0.909091	5	0.0413223	58	0.479339	52	0.429752	6	0.0495868	0.471074
180	Bahraich	Bahraich	33	Uttar Pradesh	98	0.601227	77	0.472393	35	0.214724	115	0.705521	145	0.889571	10	0.0613497	105	0.644172	40	0.245399	8	0.0490798	0.306748
181	Shrawasti	Shrawasti	33	Uttar Pradesh	90	0.559006	58	0.360248	23	0.142857	101	0.627329	138	0.857143	14	0.0869565	87	0.540373	51	0.31677	9	0.0559006	0.403727
182	Balrampur	Balrampur	33	Uttar Pradesh	82	0.577465	52	0.366197	20	0.140845	97	0.683099	118	0.830986	19	0.133803	78	0.549296	40	0.28169	5	0.0352113	0.415493
183	Gonda	Gonda	33	Uttar Pradesh	79	0.568345	44	0.316547	17	0.122302	87	0.625899	122	0.877698	8	0.057554	79	0.568345	43	0.309353	9	0.0647482	0.366906
184	Siddharth Nagar	Siddharth Nagar	33	Uttar Pradesh	63	0.406452	58	0.374194	35	0.225806	91	0.587097	145	0.935484	6	0.0387097	85	0.548387	60	0.387097	4	0.0258065	0.425806
185	Basti	Basti	33	Uttar Pradesh	49	0.342657	45	0.314685	29	0.202797	75	0.524476	134	0.937063	5	0.034965	70	0.48951	64	0.447552	4	0.027972	0.482517
186	Sant Kabir Nagar	Sant Kabir Nagar	33	Uttar Pradesh	68	0.43871	46	0.296774	23	0.148387	90	0.580645	141	0.909677	7	0.0451613	83	0.535484	58	0.374194	7	0.0451613	0.419355
187	Mahrajganj	Maharajganj	33	Uttar Pradesh	65	0.477941	49	0.360294	29	0.213235	82	0.602941	112	0.823529	12	0.0882353	70	0.514706	42	0.308824	12	0.0882353	0.397059
188	Gorakhpur	Gorakhpur	33	Uttar Pradesh	45	0.343511	39	0.29771	33	0.251908	72	0.549618	118	0.900763	9	0.0687023	63	0.480916	55	0.419847	4	0.0305344	0.48855
189	Kushinagar	Kushinagar	33	Uttar Pradesh	51	0.342282	40	0.268456	26	0.174497	76	0.510067	120	0.805369	14	0.0939597	62	0.416107	58	0.389262	15	0.100671	0.483221
190	Deoria	Deoria	33	Uttar Pradesh	51	0.389313	42	0.320611	24	0.183206	72	0.549618	122	0.931298	8	0.0610687	64	0.48855	58	0.442748	1	0.00763359	0.503817
191	Azamgarh	Azamgarh	33	Uttar Pradesh	40	0.310078	31	0.24031	25	0.193798	67	0.51938	118	0.914729	7	0.0542636	60	0.465116	58	0.449612	4	0.0310078	0.503876
192	Mau	Mau	33	Uttar Pradesh	50	0.362319	42	0.304348	31	0.224638	70	0.507246	122	0.884058	7	0.0507246	63	0.456522	59	0.427536	9	0.0652174	0.478261
193	Ballia	Ballia	33	Uttar Pradesh	60	0.416667	43	0.298611	29	0.201389	83	0.576389	128	0.888889	12	0.0833333	71	0.493056	57	0.395833	4	0.0277778	0.479167
194	Jaunpur	Jaunpur	33	Uttar Pradesh	68	0.444444	75	0.490196	48	0.313725	96	0.627451	137	0.895425	12	0.0784314	84	0.54902	53	0.346405	4	0.0261438	0.424837
195	Ghazipur	Ghazipur	33	Uttar Pradesh	49	0.368421	43	0.323308	27	0.203008	73	0.548872	126	0.947368	5	0.037594	68	0.511278	58	0.43609	2	0.0150376	0.473684
196	Chandauli	Chandauli	33	Uttar Pradesh	62	0.389937	51	0.320755	31	0.194969	83	0.522013	138	0.867925	11	0.0691824	72	0.45283	66	0.415094	10	0.0628931	0.484277
197	Varanasi	Varanasi	33	Uttar Pradesh	93	0.389121	106	0.443515	77	0.322176	154	0.644351	222	0.92887	12	0.0502092	142	0.594142	80	0.334728	5	0.0209205	0.384937
198	Sant Ravidas Nagar (Bhadohi)	Sant Ravi Das Nagar(bhadohi)	33	Uttar Pradesh	85	0.454545	87	0.465241	52	0.278075	123	0.657754	161	0.860963	15	0.0802139	108	0.57754	53	0.283422	11	0.0588235	0.363636
199	Mirzapur	Mirzapur	33	Uttar Pradesh	74	0.486842	79	0.519737	40	0.263158	105	0.690789	132	0.868421	15	0.0986842	90	0.592105	42	0.276316	5	0.0328947	0.375
200	Sonbhadra	Sonbhadra	33	Uttar Pradesh	70	0.492958	60	0.422535	30	0.211268	91	0.640845	133	0.93662	7	0.0492958	84	0.591549	49	0.34507	2	0.0140845	0.394366
201	Etah	Etah	33	Uttar Pradesh	65	0.424837	43	0.281046	23	0.150327	85	0.555556	146	0.954248	4	0.0261438	81	0.529412	65	0.424837	3	0.0196078	0.45098
202	Kanshiram Nagar	Kansiram Nagar	33	Uttar Pradesh	84	0.491228	60	0.350877	30	0.175439	109	0.637427	160	0.935673	7	0.0409357	102	0.596491	58	0.339181	4	0.0233918	0.380117
203	Pashchim Champaran	Pashchim Champaran	5	Bihar	46	0.345865	44	0.330827	31	0.233083	71	0.533835	105	0.789474	16	0.120301	55	0.413534	50	0.37594	12	0.0902256	0.496241
204	Purba Champaran	Purba Champaran	5	Bihar	64	0.395062	65	0.401235	39	0.240741	94	0.580247	136	0.839506	12	0.0740741	82	0.506173	54	0.333333	14	0.0864198	0.407407
205	Sheohar	Sheohar	5	Bihar	92	0.5	73	0.396739	35	0.190217	114	0.619565	151	0.820652	23	0.125	91	0.494565	60	0.326087	10	0.0543478	0.451087
206	Sitamarhi	Sitamarhi	5	Bihar	103	0.559783	94	0.51087	42	0.228261	127	0.690217	155	0.842391	23	0.125	104	0.565217	51	0.277174	6	0.0326087	0.402174
207	Madhubani	Madhubani	5	Bihar	78	0.453488	75	0.436047	37	0.215116	103	0.598837	136	0.790698	28	0.162791	75	0.436047	61	0.354651	8	0.0465116	0.517442
208	Supaul	Supaul	5	Bihar	97	0.440909	105	0.477273	62	0.281818	142	0.645455	182	0.827273	26	0.118182	116	0.527273	66	0.3	12	0.0545455	0.418182
209	Araria	Araria	5	Bihar	93	0.462687	84	0.41791	46	0.228856	129	0.641791	154	0.766169	33	0.164179	96	0.477612	58	0.288557	14	0.0696517	0.452736
210	Kishanganj	Kishanganj	5	Bihar	90	0.5	68	0.377778	40	0.222222	120	0.666667	144	0.8	24	0.133333	96	0.533333	48	0.266667	12	0.0666667	0.4
211	Purnia	Purnia	5	Bihar	100	0.465116	94	0.437209	52	0.24186	128	0.595349	176	0.818605	26	0.12093	102	0.474419	74	0.344186	13	0.0604651	0.465116
212	Katihar	Katihar	5	Bihar	77	0.455621	73	0.431953	44	0.260355	107	0.633136	148	0.87574	13	0.0769231	94	0.556213	54	0.319527	8	0.0473373	0.39645
213	Madhepura	Madhepura	5	Bihar	91	0.461929	103	0.522843	57	0.28934	128	0.649746	180	0.913706	10	0.0507614	118	0.598985	62	0.314721	7	0.035533	0.365482
214	Saharsa	Saharsa	5	Bihar	75	0.369458	80	0.394089	59	0.29064	126	0.62069	175	0.862069	16	0.0788177	110	0.541872	65	0.320197	12	0.0591133	0.399015
215	Darbhanga	Darbhanga	5	Bihar	65	0.408805	62	0.389937	37	0.232704	91	0.572327	127	0.798742	18	0.113208	73	0.459119	54	0.339623	14	0.0880503	0.45283
216	Muzaffarpur	Muzaffarpur	5	Bihar	51	0.361702	59	0.41844	38	0.269504	80	0.567376	121	0.858156	8	0.0567376	72	0.510638	49	0.347518	12	0.0851064	0.404255
217	Gopalganj	Gopalganj	5	Bihar	42	0.302158	39	0.280576	32	0.230216	71	0.510791	110	0.791367	17	0.122302	54	0.388489	56	0.402878	12	0.0863309	0.52518
218	Siwan	Siwan	5	Bihar	50	0.331126	44	0.291391	30	0.198675	79	0.523179	127	0.84106	13	0.0860927	66	0.437086	61	0.403974	11	0.0728477	0.490066
219	Saran	Saran (chhapra)	5	Bihar	58	0.402778	50	0.347222	27	0.1875	79	0.548611	115	0.798611	15	0.104167	64	0.444444	51	0.354167	14	0.0972222	0.458333
220	Vaishali	Vaishali	5	Bihar	93	0.467337	68	0.341709	33	0.165829	117	0.58794	166	0.834171	22	0.110553	95	0.477387	71	0.356784	11	0.0552764	0.467337
221	Samastipur	Samastipur	5	Bihar	83	0.48538	72	0.421053	40	0.233918	111	0.649123	146	0.853801	11	0.0643275	100	0.584795	46	0.269006	14	0.0818713	0.333333
222	Begusarai	Begusarai	5	Bihar	65	0.349462	75	0.403226	53	0.284946	106	0.569892	161	0.865591	14	0.0752688	92	0.494624	69	0.370968	11	0.0591398	0.446237
223	Khagaria	Khagaria	5	Bihar	96	0.432432	92	0.414414	55	0.247748	136	0.612613	188	0.846847	22	0.0990991	114	0.513514	74	0.333333	12	0.0540541	0.432432
224	Bhagalpur	Bhagalpur	5	Bihar	95	0.46798	75	0.369458	46	0.226601	132	0.650246	166	0.817734	26	0.128079	106	0.522167	60	0.295567	11	0.0541872	0.423645
225	Banka	Banka	5	Bihar	87	0.465241	87	0.465241	55	0.294118	124	0.663102	162	0.86631	17	0.0909091	107	0.572193	55	0.294118	8	0.0427807	0.385027
226	Munger	Munger	5	Bihar	72	0.476821	66	0.437086	35	0.231788	98	0.649007	126	0.834437	18	0.119205	80	0.529801	46	0.304636	7	0.0463576	0.423841
227	Lakhisarai	Lakhisarai	5	Bihar	90	0.486486	86	0.464865	46	0.248649	120	0.648649	160	0.864865	16	0.0864865	104	0.562162	56	0.302703	9	0.0486486	0.389189
228	Sheikhpura	Sheikhpura	5	Bihar	92	0.489362	97	0.515957	56	0.297872	136	0.723404	141	0.75	35	0.18617	101	0.537234	40	0.212766	12	0.0638298	0.398936
229	Nalanda	Nalanda	5	Bihar	74	0.517483	59	0.412587	35	0.244755	93	0.65035	120	0.839161	17	0.118881	76	0.531469	44	0.307692	6	0.041958	0.426573
230	Patna	Patna	5	Bihar	118	0.405498	124	0.426117	95	0.32646	182	0.62543	260	0.893471	14	0.04811	168	0.57732	92	0.316151	17	0.0584192	0.364261
231	Bhojpur	Bhojpur	5	Bihar	72	0.416185	76	0.439306	46	0.265896	112	0.647399	142	0.820809	18	0.104046	94	0.543353	48	0.277457	13	0.0751445	0.381503
232	Buxar	Buxar	5	Bihar	75	0.421348	66	0.370787	37	0.207865	104	0.58427	145	0.814607	15	0.0842697	89	0.5	56	0.314607	18	0.101124	0.398876
233	Kaimur (Bhabua)	Kaimur (bhabua)	5	Bihar	90	0.483871	81	0.435484	49	0.263441	122	0.655914	167	0.897849	12	0.0645161	110	0.591398	57	0.306452	7	0.0376344	0.370968
234	Rohtas	Rohtas	5	Bihar	80	0.47619	71	0.422619	38	0.22619	109	0.64881	161	0.958333	2	0.0119048	107	0.636905	54	0.321429	5	0.0297619	0.333333
235	Aurangabad	Aurangabad	5	Bihar	73	0.496599	76	0.517007	49	0.333333	101	0.687075	123	0.836735	18	0.122449	83	0.564626	40	0.272109	6	0.0408163	0.394558
236	Gaya	Gaya	5	Bihar	122	0.528139	127	0.549784	69	0.298701	164	0.709957	195	0.844156	32	0.138528	132	0.571429	63	0.272727	4	0.017316	0.411255
237	Nawada	Nawada	5	Bihar	78	0.464286	71	0.422619	39	0.232143	98	0.583333	130	0.77381	23	0.136905	75	0.446429	55	0.327381	15	0.0892857	0.464286
238	Jamui	Jamui	5	Bihar	84	0.459016	92	0.502732	66	0.360656	129	0.704918	157	0.857923	19	0.103825	110	0.601093	47	0.256831	7	0.0382514	0.360656
239	Jehanabad	Jehanabad	5	Bihar	78	0.5	65	0.416667	33	0.211538	100	0.641026	116	0.74359	27	0.173077	73	0.467949	43	0.275641	13	0.0833333	0.448718
240	Arwal	Arwal	5	Bihar	95	0.475	101	0.505	61	0.305	141	0.705	181	0.905	12	0.06	129	0.645	52	0.26	7	0.035	0.32
241	North District	North	30	Sikkim	16	0.231884	5	0.0724638	9	0.130435	25	0.362319	31	0.449275	14	0.202899	11	0.15942	20	0.289855	24	0.347826	0.492754
242	West District	West	30	Sikkim	24	0.421053	3	0.0526316	3	0.0526316	27	0.473684	34	0.596491	13	0.22807	14	0.245614	20	0.350877	10	0.175439	0.578947
243	South District	South	30	Sikkim	19	0.327586	9	0.155172	8	0.137931	27	0.465517	30	0.517241	15	0.258621	12	0.206897	18	0.310345	13	0.224138	0.568966
244	East District	East	30	Sikkim	20	0.186916	9	0.0841121	14	0.130841	36	0.336449	50	0.46729	20	0.186916	16	0.149533	34	0.317757	37	0.345794	0.504673
245	Tawang	Tawang	3	Arunachal Pradesh	5	0.142857	2	0.0571429	4	0.114286	9	0.257143	19	0.542857	6	0.171429	3	0.0857143	16	0.457143	10	0.285714	0.628571
246	West Kameng	West Kameng	3	Arunachal Pradesh	10	0.196078	5	0.0980392	4	0.0784314	13	0.254902	19	0.372549	8	0.156863	5	0.0980392	14	0.27451	24	0.470588	0.431373
247	East Kameng	East Kameng	3	Arunachal Pradesh	34	0.507463	16	0.238806	5	0.0746269	38	0.567164	44	0.656716	11	0.164179	27	0.402985	17	0.253731	12	0.179104	0.41791
248	Papumpare	Papum Pare	3	Arunachal Pradesh	27	0.210938	12	0.09375	8	0.0625	35	0.273438	69	0.539062	18	0.140625	17	0.132812	52	0.40625	41	0.320312	0.546875
249	Upper Subansiri	Upper Subansiri	3	Arunachal Pradesh	17	0.253731	7	0.104478	13	0.19403	30	0.447761	35	0.522388	12	0.179104	18	0.268657	17	0.253731	20	0.298507	0.432836
250	West Siang	West Siang	3	Arunachal Pradesh	16	0.301887	9	0.169811	8	0.150943	22	0.415094	34	0.641509	6	0.113208	16	0.301887	18	0.339623	13	0.245283	0.45283
251	East Siang	East Siang	3	Arunachal Pradesh	9	0.2	8	0.177778	6	0.133333	15	0.333333	34	0.755556	5	0.111111	10	0.222222	24	0.533333	6	0.133333	0.644444
252	Upper Siang	Upper Siang	3	Arunachal Pradesh	9	0.45	2	0.1	1	0.05	10	0.5	16	0.8	1	0.05	9	0.45	7	0.35	3	0.15	0.4
253	Changlang	Changlang	3	Arunachal Pradesh	22	0.34375	14	0.21875	9	0.140625	31	0.484375	54	0.84375	6	0.09375	25	0.390625	29	0.453125	4	0.0625	0.546875
254	Tirap	Tirap	3	Arunachal Pradesh	33	0.445946	26	0.351351	15	0.202703	47	0.635135	61	0.824324	6	0.0810811	41	0.554054	20	0.27027	7	0.0945946	0.351351
255	Lower Subansiri	Lower Subansiri	3	Arunachal Pradesh	19	0.463415	9	0.219512	6	0.146341	24	0.585366	20	0.487805	12	0.292683	12	0.292683	8	0.195122	9	0.219512	0.487805
256	Kurung Kumey	Kurung Kumey	3	Arunachal Pradesh	39	0.438202	19	0.213483	12	0.134831	46	0.516854	61	0.685393	14	0.157303	32	0.359551	29	0.325843	14	0.157303	0.483146
257	Dibang Valley	Dibang Valley	3	Arunachal Pradesh	22	0.44898	5	0.102041	2	0.0408163	23	0.469388	38	0.77551	6	0.122449	17	0.346939	21	0.428571	5	0.102041	0.55102
258	Lower Dibang Valley	Lower Dibang Valley	3	Arunachal Pradesh	18	0.272727	12	0.181818	9	0.136364	27	0.409091	40	0.606061	14	0.212121	13	0.19697	27	0.409091	12	0.181818	0.621212
259	Lohit	Lohit	3	Arunachal Pradesh	34	0.317757	32	0.299065	26	0.242991	53	0.495327	80	0.747664	13	0.121495	40	0.373832	40	0.373832	14	0.130841	0.495327
260	Anjaw	Anjaw	3	Arunachal Pradesh	19	0.327586	7	0.12069	12	0.206897	30	0.517241	30	0.517241	14	0.241379	16	0.275862	14	0.241379	14	0.241379	0.482759
261	Mon	Mon	24	Nagaland	33	0.282051	18	0.153846	19	0.162393	48	0.410256	80	0.683761	15	0.128205	33	0.282051	47	0.401709	22	0.188034	0.529915
262	Mokokchung	Mokokchung	24	Nagaland	9	0.209302	1	0.0232558	0	0	9	0.209302	34	0.790698	5	0.116279	4	0.0930233	30	0.697674	4	0.0930233	0.813953
263	Zunheboto	Zunheboto	24	Nagaland	12	0.155844	8	0.103896	12	0.155844	24	0.311688	48	0.623377	9	0.116883	15	0.194805	33	0.428571	20	0.25974	0.545455
264	Wokha	Wokha	24	Nagaland	7	0.118644	7	0.118644	11	0.186441	18	0.305085	33	0.559322	7	0.118644	11	0.186441	22	0.372881	19	0.322034	0.491525
265	Dimapur	Dimapur	24	Nagaland	28	0.147368	22	0.115789	19	0.1	49	0.257895	114	0.6	18	0.0947368	31	0.163158	83	0.436842	58	0.305263	0.531579
266	Phek	Phek	24	Nagaland	24	0.224299	13	0.121495	6	0.0560748	31	0.28972	66	0.616822	13	0.121495	18	0.168224	48	0.448598	28	0.261682	0.570093
267	Tuensang	Tuensang	24	Nagaland	27	0.259615	16	0.153846	12	0.115385	35	0.336538	93	0.894231	5	0.0480769	30	0.288462	63	0.605769	6	0.0576923	0.653846
268	Longleng	Longleng	24	Nagaland	27	0.303371	13	0.146067	8	0.0898876	34	0.382022	68	0.764045	5	0.0561798	29	0.325843	39	0.438202	16	0.179775	0.494382
269	Kiphire	Kiphire	24	Nagaland	38	0.348624	23	0.211009	15	0.137615	51	0.46789	56	0.513761	27	0.247706	24	0.220183	32	0.293578	26	0.238532	0.541284
270	Kohima	Kohima	24	Nagaland	34	0.237762	24	0.167832	18	0.125874	52	0.363636	77	0.538462	23	0.160839	29	0.202797	48	0.335664	43	0.300699	0.496503
271	Peren	Peren	24	Nagaland	24	0.198347	10	0.0826446	7	0.0578512	33	0.272727	91	0.752066	8	0.0661157	25	0.206612	66	0.545455	22	0.181818	0.61157
272	Senapati (Excluding 3 Sub-Divisions)	Senapati	21	Manipur	48	0.301887	18	0.113208	15	0.0943396	65	0.408805	126	0.792453	13	0.081761	52	0.327044	74	0.465409	20	0.125786	0.54717
273	Tamenglong	Tamenglong	21	Manipur	58	0.33526	22	0.127168	13	0.0751445	68	0.393064	116	0.67052	21	0.121387	47	0.271676	69	0.398844	36	0.208092	0.520231
274	Churachandpur	Churachandpur	21	Manipur	41	0.353448	8	0.0689655	4	0.0344828	43	0.37069	81	0.698276	11	0.0948276	32	0.275862	49	0.422414	24	0.206897	0.517241
275	Bishnupur	Bishnupur	21	Manipur	58	0.235772	22	0.0894309	13	0.0528455	70	0.284553	163	0.662602	29	0.117886	41	0.166667	122	0.495935	54	0.219512	0.613821
276	Thoubal	Thoubal	21	Manipur	78	0.3	36	0.138462	17	0.0653846	90	0.346154	175	0.673077	30	0.115385	60	0.230769	115	0.442308	55	0.211538	0.557692
277	Imphal West	Imphal West	21	Manipur	40	0.204082	14	0.0714286	8	0.0408163	47	0.239796	89	0.454082	26	0.132653	21	0.107143	68	0.346939	81	0.413265	0.479592
278	Imphal East	Imphal East	21	Manipur	49	0.228972	24	0.11215	14	0.0654206	61	0.285047	146	0.682243	17	0.0794393	44	0.205607	102	0.476636	51	0.238318	0.556075
279	Ukhrul	Ukhrul	21	Manipur	36	0.290323	8	0.0645161	6	0.0483871	41	0.330645	86	0.693548	14	0.112903	27	0.217742	59	0.475806	24	0.193548	0.58871
280	Chandel	Chandel	21	Manipur	52	0.385185	13	0.0962963	6	0.0444444	57	0.422222	105	0.777778	11	0.0814815	46	0.340741	59	0.437037	19	0.140741	0.518519
281	Mamit	Mamit	23	Mizoram	23	0.216981	15	0.141509	11	0.103774	34	0.320755	68	0.641509	11	0.103774	23	0.216981	45	0.424528	27	0.254717	0.528302
282	Kolasib	Kolasib	23	Mizoram	45	0.212264	21	0.0990566	16	0.0754717	64	0.301887	113	0.533019	35	0.165094	29	0.136792	84	0.396226	64	0.301887	0.561321
283	Aizawl	Aizawl	23	Mizoram	13	0.144444	3	0.0333333	1	0.0111111	13	0.144444	48	0.533333	6	0.0666667	7	0.0777778	41	0.455556	36	0.4	0.522222
284	Champhai	Champhai	23	Mizoram	59	0.229572	16	0.0622568	12	0.0466926	69	0.268482	161	0.626459	25	0.0972763	44	0.171206	117	0.455253	71	0.276265	0.552529
285	Serchhip	Serchhip	23	Mizoram	33	0.185393	12	0.0674157	14	0.0786517	45	0.252809	91	0.511236	26	0.146067	19	0.106742	72	0.404494	61	0.342697	0.550562
286	Lunglei	Lunglei	23	Mizoram	24	0.164384	11	0.0753425	10	0.0684932	33	0.226027	93	0.636986	13	0.0890411	20	0.136986	73	0.5	40	0.273973	0.589041
287	Lawngtlai	Lawangtlai	23	Mizoram	33	0.351064	15	0.159574	8	0.0851064	39	0.414894	72	0.765957	12	0.12766	27	0.287234	45	0.478723	10	0.106383	0.606383
288	Saiha	Saiha	23	Mizoram	79	0.325103	38	0.156379	26	0.106996	107	0.440329	170	0.699588	30	0.123457	77	0.316872	93	0.382716	43	0.176955	0.506173
289	West Tripura	West Tripura	32	Tripura	17	0.134921	19	0.150794	22	0.174603	39	0.309524	96	0.761905	8	0.0634921	31	0.246032	65	0.515873	22	0.174603	0.579365
290	South Tripura	South Tripura	32	Tripura	11	0.2	10	0.181818	15	0.272727	25	0.454545	49	0.890909	4	0.0727273	21	0.381818	28	0.509091	2	0.0363636	0.581818
291	Dhalai	Dhalai	32	Tripura	19	0.287879	18	0.272727	17	0.257576	33	0.5	56	0.848485	6	0.0909091	27	0.409091	29	0.439394	4	0.0606061	0.530303
292	North Tripura	North Tripura	32	Tripura	17	0.182796	18	0.193548	15	0.16129	30	0.322581	89	0.956989	0	0	30	0.322581	59	0.634409	4	0.0430108	0.634409
293	West Garo Hills	West Garo Hills	22	Meghalaya	27	0.28125	27	0.28125	27	0.28125	52	0.541667	53	0.552083	25	0.260417	27	0.28125	26	0.270833	18	0.1875	0.53125
294	East Garo Hills	East Garo Hills	22	Meghalaya	47	0.361538	22	0.169231	17	0.130769	57	0.438462	41	0.315385	41	0.315385	16	0.123077	25	0.192308	48	0.369231	0.507692
295	South Garo Hills	South Garo Hills	22	Meghalaya	8	0.2	24	0.6	31	0.775	31	0.775	6	0.15	26	0.65	5	0.125	1	0.025	8	0.2	0.675
296	West Khasi Hills	West Khasi Hills	22	Meghalaya	89	0.419811	49	0.231132	39	0.183962	126	0.59434	130	0.613208	53	0.25	73	0.34434	57	0.268868	29	0.136792	0.518868
297	Ribhoi	Ri Bhoi	22	Meghalaya	73	0.474026	48	0.311688	17	0.11039	88	0.571429	81	0.525974	44	0.285714	44	0.285714	37	0.24026	29	0.188312	0.525974
298	East Khasi Hills	East Khasi Hills	22	Meghalaya	88	0.332075	62	0.233962	37	0.139623	123	0.464151	142	0.535849	62	0.233962	61	0.230189	81	0.30566	61	0.230189	0.539623
299	Jaintia Hills	Jaintia Hills	22	Meghalaya	83	0.368889	66	0.293333	45	0.2	122	0.542222	146	0.648889	42	0.186667	80	0.355556	66	0.293333	37	0.164444	0.48
300	Kokrajhar	Kokrajhar	4	Assam	25	0.301205	21	0.253012	15	0.180723	36	0.433735	57	0.686747	13	0.156627	23	0.277108	34	0.409639	13	0.156627	0.566265
301	Dhubri	Dhubri	4	Assam	45	0.405405	44	0.396396	35	0.315315	69	0.621622	90	0.810811	13	0.117117	56	0.504505	34	0.306306	8	0.0720721	0.423423
302	Goalpara	Goalpara	4	Assam	47	0.474747	37	0.373737	17	0.171717	57	0.575758	65	0.656566	18	0.181818	39	0.393939	26	0.262626	16	0.161616	0.444444
303	Barpeta	Barpeta	4	Assam	37	0.342593	30	0.277778	23	0.212963	56	0.518519	77	0.712963	21	0.194444	35	0.324074	42	0.388889	10	0.0925926	0.583333
304	Morigaon	Marigaon	4	Assam	47	0.373016	31	0.246032	15	0.119048	55	0.436508	102	0.809524	10	0.0793651	45	0.357143	57	0.452381	14	0.111111	0.531746
305	Nagaon	Nagaon	4	Assam	48	0.396694	35	0.289256	16	0.132231	58	0.479339	87	0.719008	16	0.132231	42	0.347107	45	0.371901	18	0.14876	0.504132
306	Sonitpur	Sonitpur	4	Assam	27	0.317647	20	0.235294	18	0.211765	45	0.529412	67	0.788235	11	0.129412	34	0.4	33	0.388235	7	0.0823529	0.517647
307	Lakhimpur	Lakhimpur	4	Assam	28	0.285714	21	0.214286	12	0.122449	38	0.387755	67	0.683673	12	0.122449	26	0.265306	41	0.418367	19	0.193878	0.540816
308	Dhemaji	Dhemaji	4	Assam	36	0.339623	16	0.150943	8	0.0754717	42	0.396226	75	0.707547	11	0.103774	31	0.292453	44	0.415094	20	0.188679	0.518868
309	Tinsukia	Tinsukia	4	Assam	34	0.365591	30	0.322581	10	0.107527	44	0.473118	63	0.677419	11	0.11828	33	0.354839	30	0.322581	19	0.204301	0.44086
310	Dibrugarh	Dibrugarh	4	Assam	31	0.3875	26	0.325	14	0.175	43	0.5375	52	0.65	17	0.2125	26	0.325	26	0.325	11	0.1375	0.5375
311	Sivasagar	Sivasagar	4	Assam	25	0.357143	10	0.142857	5	0.0714286	28	0.4	45	0.642857	10	0.142857	18	0.257143	27	0.385714	15	0.214286	0.528571
312	Jorhat	Jorhat	4	Assam	24	0.292683	13	0.158537	9	0.109756	32	0.390244	56	0.682927	10	0.121951	22	0.268293	34	0.414634	16	0.195122	0.536585
313	Golaghat	Golaghat	4	Assam	35	0.426829	20	0.243902	12	0.146341	43	0.52439	44	0.536585	19	0.231707	24	0.292683	20	0.243902	19	0.231707	0.47561
314	Karbi Anglong	Karbi Anglong	4	Assam	28	0.311111	22	0.244444	20	0.222222	40	0.444444	58	0.644444	17	0.188889	23	0.255556	35	0.388889	15	0.166667	0.577778
315	Dima Hasao	Dima Hasao	4	Assam	38	0.38	12	0.12	4	0.04	42	0.42	81	0.81	10	0.1	32	0.32	49	0.49	9	0.09	0.59
316	Cachar	Cachar	4	Assam	26	0.313253	28	0.337349	24	0.289157	44	0.53012	80	0.963855	3	0.0361446	41	0.493976	39	0.46988	0	0	0.506024
317	Karimganj	Karimganj	4	Assam	46	0.356589	36	0.27907	24	0.186047	68	0.527132	99	0.767442	17	0.131783	51	0.395349	48	0.372093	13	0.100775	0.503876
318	Hailakandi	Hailakandi	4	Assam	39	0.325	37	0.308333	30	0.25	62	0.516667	91	0.758333	15	0.125	47	0.391667	44	0.366667	14	0.116667	0.491667
319	Bongaigaon	Bongaigaon	4	Assam	33	0.44	18	0.24	11	0.146667	41	0.546667	51	0.68	9	0.12	32	0.426667	19	0.253333	15	0.2	0.373333
320	Chirang	Chirang	4	Assam	47	0.443396	29	0.273585	17	0.160377	58	0.54717	91	0.858491	7	0.0660377	51	0.481132	40	0.377358	8	0.0754717	0.443396
321	Kamrup	Kamrup	4	Assam	29	0.353659	20	0.243902	16	0.195122	42	0.512195	64	0.780488	11	0.134146	31	0.378049	33	0.402439	7	0.0853659	0.536585
322	Kamrup Metropolitan	Kamrup Metropolitan	4	Assam	15	0.220588	9	0.132353	4	0.0588235	22	0.323529	35	0.514706	7	0.102941	15	0.220588	20	0.294118	26	0.382353	0.397059
323	Nalbari	Nalbari	4	Assam	19	0.246753	13	0.168831	15	0.194805	35	0.454545	67	0.87013	3	0.038961	32	0.415584	35	0.454545	7	0.0909091	0.493506
324	Baksa	Baksa	4	Assam	31	0.333333	18	0.193548	13	0.139785	43	0.462366	56	0.602151	18	0.193548	25	0.268817	31	0.333333	19	0.204301	0.526882
325	Darrang	Darrang	4	Assam	40	0.421053	35	0.368421	26	0.273684	58	0.610526	80	0.842105	10	0.105263	48	0.505263	32	0.336842	5	0.0526316	0.442105
326	Udalguri	Udalguri	4	Assam	38	0.422222	22	0.244444	16	0.177778	48	0.533333	69	0.766667	15	0.166667	33	0.366667	36	0.4	6	0.0666667	0.566667
327	Darjiling	Darjiling	35	West Bengal	14	0.229508	9	0.147541	7	0.114754	21	0.344262	44	0.721311	6	0.0983607	15	0.245902	29	0.47541	11	0.180328	0.57377
328	Jalpaiguri	Jalpaiguri	35	West Bengal	18	0.276923	19	0.292308	15	0.230769	31	0.476923	37	0.569231	9	0.138462	22	0.338462	15	0.230769	19	0.292308	0.369231
329	Koch Bihar	Koch Bihar	35	West Bengal	15	0.241935	15	0.241935	10	0.16129	26	0.419355	35	0.564516	10	0.16129	16	0.258065	19	0.306452	17	0.274194	0.467742
330	Uttar Dinajpur	Uttar Dinajpur	35	West Bengal	38	0.365385	38	0.365385	23	0.221154	55	0.528846	73	0.701923	19	0.182692	36	0.346154	37	0.355769	12	0.115385	0.538462
331	Dakshin Dinajpur	Dakshin Dinajpur	35	West Bengal	19	0.316667	13	0.216667	8	0.133333	25	0.416667	40	0.666667	7	0.116667	18	0.3	22	0.366667	13	0.216667	0.483333
332	Maldah	Maldah	35	West Bengal	38	0.35514	39	0.364486	32	0.299065	61	0.570093	89	0.831776	9	0.0841121	52	0.485981	37	0.345794	9	0.0841121	0.429907
333	Murshidabad	Murshidabad	35	West Bengal	50	0.45045	41	0.369369	20	0.18018	65	0.585586	77	0.693694	21	0.189189	44	0.396396	33	0.297297	13	0.117117	0.486486
334	Birbhum	Birbhum	35	West Bengal	37	0.420455	34	0.386364	22	0.25	52	0.590909	61	0.693182	17	0.193182	35	0.397727	26	0.295455	10	0.113636	0.488636
335	Barddhaman	Barddhaman	35	West Bengal	21	0.276316	19	0.25	23	0.302632	41	0.539474	42	0.552632	18	0.236842	23	0.302632	19	0.25	16	0.210526	0.486842
336	Nadia	Nadia	35	West Bengal	22	0.255814	13	0.151163	9	0.104651	32	0.372093	41	0.476744	18	0.209302	14	0.162791	27	0.313953	27	0.313953	0.523256
337	North Twenty Four Parganas	North 24 Parganas	35	West Bengal	11	0.2	6	0.109091	4	0.0727273	14	0.254545	35	0.636364	5	0.0909091	9	0.163636	26	0.472727	15	0.272727	0.563636
338	Hugli	Hugli	35	West Bengal	19	0.301587	12	0.190476	8	0.126984	30	0.47619	40	0.634921	12	0.190476	18	0.285714	22	0.349206	11	0.174603	0.539683
339	Bankura	Bankura	35	West Bengal	27	0.364865	33	0.445946	20	0.27027	42	0.567568	43	0.581081	19	0.256757	23	0.310811	20	0.27027	12	0.162162	0.527027
340	Puruliya	Puruliya	35	West Bengal	47	0.385246	72	0.590164	48	0.393443	83	0.680328	83	0.680328	30	0.245902	53	0.434426	30	0.245902	9	0.0737705	0.491803
341	Haora	Haora	35	West Bengal	18	0.290323	12	0.193548	9	0.145161	28	0.451613	39	0.629032	10	0.16129	18	0.290323	21	0.33871	13	0.209677	0.5
342	Kolkata	Kolkata	35	West Bengal	12	0.26087	6	0.130435	8	0.173913	18	0.391304	33	0.717391	4	0.0869565	14	0.304348	19	0.413043	9	0.195652	0.5
343	South Twenty Four Parganas	South 24 Parganas	35	West Bengal	27	0.243243	28	0.252252	26	0.234234	52	0.468468	64	0.576577	17	0.153153	35	0.315315	29	0.261261	30	0.27027	0.414414
344	Paschim Medinipur	Pashchim Medinipur	35	West Bengal	26	0.351351	26	0.351351	20	0.27027	40	0.540541	45	0.608108	16	0.216216	24	0.324324	21	0.283784	13	0.175676	0.5
345	Purba Medinipur	Purba Medinipur	35	West Bengal	19	0.263889	16	0.222222	18	0.25	33	0.458333	44	0.611111	12	0.166667	21	0.291667	23	0.319444	16	0.222222	0.486111
346	Garhwa	Garhwa	15	Jharkhand	69	0.428571	81	0.503106	57	0.354037	108	0.670807	135	0.838509	17	0.10559	91	0.565217	44	0.273292	9	0.0559006	0.378882
347	Chatra	Chatra	15	Jharkhand	72	0.393443	90	0.491803	73	0.398907	127	0.693989	150	0.819672	26	0.142077	101	0.551913	49	0.26776	7	0.0382514	0.409836
348	Kodarma	Kodarma	15	Jharkhand	53	0.384058	55	0.398551	28	0.202899	81	0.586957	119	0.862319	13	0.0942029	68	0.492754	51	0.369565	6	0.0434783	0.463768
349	Giridih	Giridih	15	Jharkhand	61	0.426573	52	0.363636	35	0.244755	88	0.615385	138	0.965035	5	0.034965	83	0.58042	55	0.384615	0	0	0.41958
350	Deoghar	Deoghar	15	Jharkhand	73	0.474026	69	0.448052	36	0.233766	95	0.616883	130	0.844156	17	0.11039	78	0.506494	52	0.337662	7	0.0454545	0.448052
351	Godda	Godda	15	Jharkhand	55	0.470085	48	0.410256	29	0.247863	80	0.683761	108	0.923077	6	0.0512821	74	0.632479	34	0.290598	3	0.025641	0.34188
352	Sahibganj	Sahibganj	15	Jharkhand	58	0.513274	62	0.548673	34	0.300885	84	0.743363	96	0.849558	12	0.106195	72	0.637168	24	0.212389	5	0.0442478	0.318584
353	Pakur	Pakur	15	Jharkhand	76	0.575758	57	0.431818	29	0.219697	92	0.69697	115	0.871212	10	0.0757576	82	0.621212	33	0.25	7	0.0530303	0.325758
354	Dhanbad	Dhanbad	15	Jharkhand	61	0.350575	68	0.390805	58	0.333333	111	0.637931	153	0.87931	11	0.0632184	100	0.574713	53	0.304598	10	0.0574713	0.367816
355	Bokaro	Bokaro	15	Jharkhand	63	0.351955	88	0.49162	82	0.458101	120	0.670391	162	0.905028	9	0.0502793	111	0.620112	51	0.284916	8	0.0446927	0.335196
356	Lohardaga	Lohardaga	15	Jharkhand	45	0.416667	50	0.462963	30	0.277778	67	0.62037	88	0.814815	14	0.12963	53	0.490741	35	0.324074	6	0.0555556	0.453704
357	Purbi Singhbhum	Purbi Singhbhum	15	Jharkhand	58	0.39726	72	0.493151	67	0.458904	107	0.732877	117	0.80137	19	0.130137	88	0.60274	29	0.19863	10	0.0684932	0.328767
358	Palamu	Palamu	15	Jharkhand	63	0.443662	68	0.478873	50	0.352113	91	0.640845	122	0.859155	11	0.0774648	80	0.56338	42	0.295775	9	0.0633803	0.373239
359	Latehar	Latehar	15	Jharkhand	46	0.425926	47	0.435185	35	0.324074	70	0.648148	92	0.851852	10	0.0925926	60	0.555556	32	0.296296	6	0.0555556	0.388889
360	Hazaribagh	Hazaribagh	15	Jharkhand	71	0.522059	59	0.433824	31	0.227941	90	0.661765	124	0.911765	6	0.0441176	84	0.617647	40	0.294118	6	0.0441176	0.338235
361	Ramgarh	Ramgarh	15	Jharkhand	65	0.361111	78	0.433333	61	0.338889	112	0.622222	160	0.888889	14	0.0777778	98	0.544444	62	0.344444	6	0.0333333	0.422222
362	Dumka	Dumka	15	Jharkhand	38	0.447059	41	0.482353	37	0.435294	63	0.741176	64	0.752941	14	0.164706	49	0.576471	15	0.176471	7	0.0823529	0.341176
363	Jamtara	Jamtara	15	Jharkhand	60	0.408163	65	0.442177	48	0.326531	100	0.680272	126	0.857143	13	0.0884354	87	0.591837	39	0.265306	8	0.0544218	0.353741
364	Ranchi	Ranchi	15	Jharkhand	51	0.380597	49	0.365672	41	0.30597	80	0.597015	117	0.873134	11	0.0820896	69	0.514925	48	0.358209	6	0.0447761	0.440299
365	Khunti	Khunti	15	Jharkhand	30	0.326087	48	0.521739	39	0.423913	61	0.663043	73	0.793478	11	0.119565	50	0.543478	23	0.25	8	0.0869565	0.369565
366	Gumla	Gumla	15	Jharkhand	50	0.46729	54	0.504673	44	0.411215	80	0.747664	81	0.757009	18	0.168224	62	0.579439	19	0.17757	8	0.0747664	0.345794
367	Simdega	Simdega	15	Jharkhand	39	0.393939	47	0.474747	39	0.393939	67	0.676768	74	0.747475	22	0.222222	45	0.454545	29	0.292929	3	0.030303	0.515152
368	Pashchimi Singhbhum	Pashchimi Singhbhum	15	Jharkhand	56	0.554455	72	0.712871	57	0.564356	83	0.821782	94	0.930693	4	0.039604	79	0.782178	15	0.148515	3	0.029703	0.188119
369	Saraikela Kharsawan	Saraikela-kharsawan	15	Jharkhand	52	0.440678	62	0.525424	28	0.237288	73	0.618644	97	0.822034	12	0.101695	61	0.516949	36	0.305085	9	0.0762712	0.40678
370	Bargarh	Bargarh	26	Odisha	33	0.370787	34	0.382022	24	0.269663	55	0.617978	66	0.741573	12	0.134831	43	0.483146	23	0.258427	11	0.123596	0.393258
371	Jharsuguda	Jharsuguda	26	Odisha	53	0.353333	52	0.346667	45	0.3	85	0.566667	114	0.76	25	0.166667	60	0.4	54	0.36	11	0.0733333	0.526667
372	Sambalpur	Sambalpur	26	Odisha	29	0.402778	26	0.361111	18	0.25	42	0.583333	59	0.819444	8	0.111111	34	0.472222	25	0.347222	5	0.0694444	0.458333
373	Debagarh	Debagarh	26	Odisha	21	0.269231	26	0.333333	22	0.282051	40	0.512821	62	0.794872	7	0.0897436	33	0.423077	29	0.371795	9	0.115385	0.461538
374	Sundargarh	Sundargarh	26	Odisha	55	0.350318	71	0.452229	53	0.33758	102	0.649682	128	0.815287	17	0.10828	85	0.541401	43	0.273885	12	0.0764331	0.382166
375	Kendujhar	Kendujhar	26	Odisha	38	0.4	41	0.431579	28	0.294737	58	0.610526	62	0.652632	21	0.221053	37	0.389474	25	0.263158	12	0.126316	0.484211
376	Mayurbhanj	Mayurbhanj	26	Odisha	27	0.3375	36	0.45	24	0.3	45	0.5625	61	0.7625	10	0.125	35	0.4375	26	0.325	9	0.1125	0.45
377	Baleshwar	Baleshwar	26	Odisha	15	0.205479	22	0.30137	20	0.273973	33	0.452055	60	0.821918	3	0.0410959	30	0.410959	30	0.410959	10	0.136986	0.452055
378	Bhadrak	Bhadrak	26	Odisha	31	0.319588	28	0.28866	23	0.237113	55	0.56701	73	0.752577	13	0.134021	42	0.43299	31	0.319588	11	0.113402	0.453608
379	Kendrapara	Kendrapara	26	Odisha	22	0.226804	20	0.206186	15	0.154639	34	0.350515	77	0.793814	4	0.0412371	30	0.309278	47	0.484536	16	0.164948	0.525773
380	Jagatsinghapur	Jagatsinghapur	26	Odisha	14	0.184211	8	0.105263	10	0.131579	23	0.302632	57	0.75	1	0.0131579	22	0.289474	35	0.460526	18	0.236842	0.473684
381	Cuttack	Cuttack	26	Odisha	12	0.206897	9	0.155172	5	0.0862069	18	0.310345	47	0.810345	4	0.0689655	14	0.241379	33	0.568966	7	0.12069	0.637931
382	Jajapur	Jajapur	26	Odisha	18	0.225	20	0.25	15	0.1875	31	0.3875	51	0.6375	10	0.125	21	0.2625	30	0.375	19	0.2375	0.5
383	Dhenkanal	Dhenkanal	26	Odisha	20	0.243902	19	0.231707	17	0.207317	35	0.426829	72	0.878049	5	0.0609756	30	0.365854	42	0.512195	5	0.0609756	0.573171
384	Anugul	Anugul	26	Odisha	36	0.352941	33	0.323529	24	0.235294	53	0.519608	85	0.833333	9	0.0882353	44	0.431373	41	0.401961	8	0.0784314	0.490196
385	Nayagarh	Nayagarh	26	Odisha	19	0.253333	15	0.2	14	0.186667	33	0.44	50	0.666667	11	0.146667	22	0.293333	28	0.373333	14	0.186667	0.52
386	Khordha	Khordha	26	Odisha	30	0.229008	16	0.122137	27	0.206107	53	0.40458	96	0.732824	17	0.129771	36	0.274809	60	0.458015	18	0.137405	0.587786
387	Puri	Puri	26	Odisha	8	0.105263	10	0.131579	9	0.118421	18	0.236842	57	0.75	4	0.0526316	14	0.184211	43	0.565789	15	0.197368	0.618421
388	Ganjam	Ganjam	26	Odisha	21	0.2625	17	0.2125	19	0.2375	37	0.4625	66	0.825	6	0.075	31	0.3875	35	0.4375	8	0.1	0.5125
389	Gajapati	Gajapati	26	Odisha	26	0.302326	26	0.302326	19	0.22093	43	0.5	76	0.883721	3	0.0348837	40	0.465116	36	0.418605	7	0.0813953	0.453488
390	Kandhamal	Kandhamal	26	Odisha	45	0.39823	40	0.353982	27	0.238938	66	0.584071	93	0.823009	12	0.106195	54	0.477876	39	0.345133	8	0.0707965	0.451327
391	Baudh	Bauda	26	Odisha	46	0.489362	35	0.37234	15	0.159574	61	0.648936	82	0.87234	9	0.0957447	52	0.553191	30	0.319149	3	0.0319149	0.414894
392	Subarnapur	Subarnapur	26	Odisha	45	0.48913	31	0.336957	21	0.228261	60	0.652174	59	0.641304	25	0.271739	35	0.380435	24	0.26087	8	0.0869565	0.532609
393	Balangir	Balangir	26	Odisha	41	0.44086	34	0.365591	22	0.236559	60	0.645161	83	0.892473	7	0.0752688	53	0.569892	30	0.322581	3	0.0322581	0.397849
394	Nuapada	Nuapada	26	Odisha	41	0.350427	41	0.350427	27	0.230769	63	0.538462	107	0.91453	7	0.0598291	56	0.478632	51	0.435897	3	0.025641	0.495726
395	Kalahandi	Kalahandi	26	Odisha	28	0.35443	27	0.341772	20	0.253165	45	0.56962	67	0.848101	8	0.101266	37	0.468354	30	0.379747	4	0.0506329	0.481013
396	Rayagada	Rayagada	26	Odisha	55	0.533981	46	0.446602	23	0.223301	71	0.68932	79	0.76699	17	0.165049	54	0.524272	25	0.242718	7	0.0679612	0.407767
397	Nabarangapur	Nabarangapur	26	Odisha	58	0.442748	56	0.427481	42	0.320611	82	0.625954	114	0.870229	13	0.0992366	69	0.526718	45	0.343511	4	0.0305344	0.442748
398	Koraput	Koraput	26	Odisha	39	0.378641	43	0.417476	33	0.320388	60	0.582524	93	0.902913	6	0.0582524	54	0.524272	39	0.378641	4	0.038835	0.436893
399	Malkangiri	Malkangiri	26	Odisha	60	0.416667	72	0.5	44	0.305556	95	0.659722	103	0.715278	27	0.1875	68	0.472222	35	0.243056	14	0.0972222	0.430556
400	Korea (Koriya)	Koriya	7	Chhattisgarh	49	0.252577	67	0.345361	65	0.335052	108	0.556701	142	0.731959	23	0.118557	85	0.438144	57	0.293814	29	0.149485	0.412371
401	Surguja	Surguja	7	Chhattisgarh	28	0.252252	36	0.324324	34	0.306306	57	0.513514	82	0.738739	15	0.135135	42	0.378378	40	0.36036	14	0.126126	0.495495
402	Jashpur	Jashpur	7	Chhattisgarh	28	0.271845	33	0.320388	21	0.203883	48	0.466019	83	0.805825	11	0.106796	37	0.359223	46	0.446602	9	0.0873786	0.553398
403	Raigarh	Raigarh	7	Chhattisgarh	21	0.287671	25	0.342466	15	0.205479	33	0.452055	55	0.753425	8	0.109589	25	0.342466	30	0.410959	10	0.136986	0.520548
404	Korba	Korba	7	Chhattisgarh	55	0.243363	81	0.358407	79	0.349558	127	0.561947	199	0.880531	17	0.0752212	110	0.486726	89	0.393805	10	0.0442478	0.469027
405	Janjgir - Champa	Janjgir-champa	7	Chhattisgarh	32	0.372093	24	0.27907	19	0.22093	47	0.546512	64	0.744186	14	0.162791	33	0.383721	31	0.360465	8	0.0930233	0.523256
406	Bilaspur	Bilaspur	7	Chhattisgarh	37	0.352381	39	0.371429	30	0.285714	63	0.6	86	0.819048	13	0.12381	50	0.47619	36	0.342857	6	0.0571429	0.466667
407	Kabirdham	Kabeerdham	7	Chhattisgarh	51	0.398438	51	0.398438	32	0.25	76	0.59375	104	0.8125	13	0.101562	63	0.492188	41	0.320312	11	0.0859375	0.421875
408	Rajnandgaon	Rajnandgaon	7	Chhattisgarh	39	0.458824	28	0.329412	17	0.2	53	0.623529	69	0.811765	8	0.0941176	45	0.529412	24	0.282353	8	0.0941176	0.376471
409	Durg	Durg	7	Chhattisgarh	56	0.304348	50	0.271739	37	0.201087	90	0.48913	165	0.896739	10	0.0543478	80	0.434783	85	0.461957	9	0.048913	0.516304
410	Raipur	Raipur	7	Chhattisgarh	68	0.354167	48	0.25	31	0.161458	99	0.515625	161	0.838542	15	0.078125	84	0.4375	77	0.401042	16	0.0833333	0.479167
411	Mahasamund	Mahasamund	7	Chhattisgarh	43	0.413462	32	0.307692	23	0.221154	57	0.548077	76	0.730769	17	0.163462	40	0.384615	36	0.346154	11	0.105769	0.509615
412	Dhamtari	Dhamtari	7	Chhattisgarh	30	0.344828	36	0.413793	29	0.333333	55	0.632184	76	0.873563	7	0.0804598	48	0.551724	28	0.321839	4	0.045977	0.402299
413	Uttar Bastar Kanker	Uttar Bastar Kanker	7	Chhattisgarh	34	0.365591	45	0.483871	29	0.311828	58	0.623656	82	0.88172	6	0.0645161	52	0.55914	30	0.322581	5	0.0537634	0.387097
414	Bastar	Bastar	7	Chhattisgarh	46	0.414414	54	0.486486	45	0.405405	78	0.702703	94	0.846847	10	0.0900901	68	0.612613	26	0.234234	7	0.0630631	0.324324
415	Narayanpur	Narayanpur	7	Chhattisgarh	44	0.556962	33	0.417722	23	0.291139	57	0.721519	76	0.962025	2	0.0253165	55	0.696203	21	0.265823	1	0.0126582	0.291139
416	Dakshin Bastar Dantewada	Dakshin Bastar Dantewada	7	Chhattisgarh	58	0.513274	58	0.513274	37	0.327434	81	0.716814	102	0.902655	9	0.079646	72	0.637168	30	0.265487	2	0.0176991	0.345133
417	Bijapur	Bijapur	7	Chhattisgarh	27	0.482143	24	0.428571	13	0.232143	38	0.678571	50	0.892857	5	0.0892857	33	0.589286	17	0.303571	1	0.0178571	0.392857
418	Sheopur	Sheopur	19	Madhya Pradesh	59	0.437037	71	0.525926	45	0.333333	85	0.62963	129	0.955556	4	0.0296296	81	0.6	48	0.355556	2	0.0148148	0.385185
419	Morena	Morena	19	Madhya Pradesh	59	0.44697	66	0.5	48	0.363636	90	0.681818	121	0.916667	8	0.0606061	82	0.621212	39	0.295455	3	0.0227273	0.356061
420	Bhind	Bhind	19	Madhya Pradesh	67	0.465278	64	0.444444	44	0.305556	93	0.645833	134	0.930556	5	0.0347222	88	0.611111	46	0.319444	5	0.0347222	0.354167
421	Gwalior	Gwalior	19	Madhya Pradesh	79	0.35426	95	0.426009	70	0.313901	132	0.591928	213	0.955157	5	0.0224215	127	0.569507	86	0.38565	5	0.0224215	0.408072
422	Datia	Datia	19	Madhya Pradesh	59	0.487603	54	0.446281	36	0.297521	84	0.694215	114	0.942149	5	0.0413223	79	0.652893	35	0.289256	2	0.0165289	0.330579
423	Shivpuri	Shivpuri	19	Madhya Pradesh	68	0.492754	73	0.528986	43	0.311594	102	0.73913	120	0.869565	14	0.101449	88	0.637681	32	0.231884	4	0.0289855	0.333333
424	Tikamgarh	Tikamgarh	19	Madhya Pradesh	48	0.527473	41	0.450549	24	0.263736	59	0.648352	80	0.879121	7	0.0769231	52	0.571429	28	0.307692	4	0.043956	0.384615
425	Chhatarpur	Chhatarpur	19	Madhya Pradesh	43	0.358333	51	0.425	32	0.266667	68	0.566667	105	0.875	9	0.075	59	0.491667	46	0.383333	6	0.05	0.458333
426	Panna	Panna	19	Madhya Pradesh	26	0.295455	37	0.420455	33	0.375	54	0.613636	72	0.818182	9	0.102273	45	0.511364	27	0.306818	7	0.0795455	0.409091
427	Sagar	Sagar	19	Madhya Pradesh	26	0.273684	27	0.284211	23	0.242105	50	0.526316	82	0.863158	6	0.0631579	44	0.463158	38	0.4	7	0.0736842	0.463158
428	Damoh	Damoh	19	Madhya Pradesh	30	0.405405	33	0.445946	30	0.405405	53	0.716216	65	0.878378	9	0.121622	44	0.594595	21	0.283784	0	0	0.405405
429	Satna	Satna	19	Madhya Pradesh	30	0.333333	40	0.444444	37	0.411111	60	0.666667	79	0.877778	6	0.0666667	54	0.6	25	0.277778	5	0.0555556	0.344444
430	Rewa	Rewa	19	Madhya Pradesh	30	0.3	32	0.32	27	0.27	53	0.53	90	0.9	2	0.02	51	0.51	39	0.39	8	0.08	0.41
431	Umaria	Umaria	19	Madhya Pradesh	47	0.394958	53	0.445378	34	0.285714	76	0.638655	98	0.823529	15	0.12605	61	0.512605	37	0.310924	6	0.0504202	0.436975
432	Neemuch	Neemuch	19	Madhya Pradesh	30	0.29703	27	0.267327	23	0.227723	50	0.49505	80	0.792079	9	0.0891089	41	0.405941	39	0.386139	12	0.118812	0.475248
433	Mandsaur	Mandsaur	19	Madhya Pradesh	22	0.2	29	0.263636	29	0.263636	49	0.445455	104	0.945455	0	0	49	0.445455	55	0.5	6	0.0545455	0.5
434	Ratlam	Ratlam	19	Madhya Pradesh	43	0.421569	44	0.431373	32	0.313725	61	0.598039	80	0.784314	8	0.0784314	53	0.519608	27	0.264706	14	0.137255	0.343137
435	Ujjain	Ujjain	19	Madhya Pradesh	72	0.310345	61	0.262931	57	0.24569	118	0.508621	182	0.784483	24	0.103448	94	0.405172	88	0.37931	26	0.112069	0.482759
436	Shajapur	Shajapur	19	Madhya Pradesh	48	0.48	52	0.52	32	0.32	75	0.75	89	0.89	9	0.09	66	0.66	23	0.23	2	0.02	0.32
437	Dewas	Dewas	19	Madhya Pradesh	44	0.349206	54	0.428571	40	0.31746	79	0.626984	104	0.825397	12	0.0952381	67	0.531746	37	0.293651	10	0.0793651	0.388889
438	Dhar	Dhar	19	Madhya Pradesh	49	0.388889	58	0.460317	39	0.309524	80	0.634921	102	0.809524	16	0.126984	64	0.507937	38	0.301587	8	0.0634921	0.428571
439	Indore	Indore	19	Madhya Pradesh	74	0.362745	56	0.27451	43	0.210784	110	0.539216	163	0.79902	22	0.107843	88	0.431373	75	0.367647	19	0.0931373	0.47549
440	Khargone (West Nimar)	West Nimar	19	Madhya Pradesh	50	0.387597	53	0.410853	33	0.255814	76	0.589147	111	0.860465	9	0.0697674	67	0.51938	44	0.341085	9	0.0697674	0.410853
441	Barwani	Barwani	19	Madhya Pradesh	92	0.481675	94	0.492147	60	0.314136	136	0.712042	158	0.827225	23	0.120419	113	0.591623	45	0.235602	10	0.052356	0.356021
442	Rajgarh	Rajgarh	19	Madhya Pradesh	50	0.431034	53	0.456897	36	0.310345	73	0.62931	110	0.948276	4	0.0344828	69	0.594828	41	0.353448	2	0.0172414	0.387931
443	Vidisha	Vidisha	19	Madhya Pradesh	28	0.311111	35	0.388889	32	0.355556	51	0.566667	82	0.911111	6	0.0666667	45	0.5	37	0.411111	2	0.0222222	0.477778
444	Bhopal	Bhopal	19	Madhya Pradesh	42	0.43299	36	0.371134	18	0.185567	60	0.618557	72	0.742268	16	0.164948	44	0.453608	28	0.28866	9	0.0927835	0.453608
445	Sehore	Sehore	19	Madhya Pradesh	30	0.285714	39	0.371429	40	0.380952	58	0.552381	97	0.92381	6	0.0571429	52	0.495238	45	0.428571	2	0.0190476	0.485714
446	Raisen	Raisen	19	Madhya Pradesh	62	0.452555	56	0.408759	37	0.270073	86	0.627737	129	0.941606	5	0.0364964	81	0.591241	48	0.350365	3	0.0218978	0.386861
447	Betul	Betul	19	Madhya Pradesh	26	0.26	44	0.44	41	0.41	60	0.6	82	0.82	12	0.12	48	0.48	34	0.34	6	0.06	0.46
448	Harda	Harda	19	Madhya Pradesh	44	0.363636	56	0.46281	37	0.305785	72	0.595041	110	0.909091	9	0.0743802	63	0.520661	47	0.38843	2	0.0165289	0.46281
449	Hoshangabad	Hoshangabad	19	Madhya Pradesh	64	0.329897	83	0.427835	63	0.324742	119	0.613402	182	0.938144	6	0.0309278	113	0.582474	69	0.35567	6	0.0309278	0.386598
450	Katni	Katni	19	Madhya Pradesh	41	0.44086	36	0.387097	27	0.290323	66	0.709677	67	0.72043	16	0.172043	50	0.537634	17	0.182796	10	0.107527	0.354839
451	Jabalpur	Jabalpur	19	Madhya Pradesh	68	0.345178	91	0.461929	69	0.350254	121	0.614213	173	0.878173	13	0.0659898	108	0.548223	65	0.329949	11	0.0558376	0.395939
452	Narsimhapur	Narsimhapur	19	Madhya Pradesh	32	0.351648	34	0.373626	27	0.296703	55	0.604396	69	0.758242	16	0.175824	39	0.428571	30	0.32967	6	0.0659341	0.505495
453	Dindori	Dindori	19	Madhya Pradesh	53	0.486239	52	0.477064	29	0.266055	73	0.669725	105	0.963303	2	0.0183486	71	0.651376	34	0.311927	2	0.0183486	0.330275
454	Mandla	Mandla	19	Madhya Pradesh	29	0.302083	48	0.5	39	0.40625	64	0.666667	89	0.927083	6	0.0625	58	0.604167	31	0.322917	1	0.0104167	0.385417
455	Chhindwara	Chhindwara	19	Madhya Pradesh	38	0.391753	31	0.319588	25	0.257732	57	0.587629	74	0.762887	15	0.154639	42	0.43299	32	0.329897	8	0.0824742	0.484536
456	Seoni	Seoni	19	Madhya Pradesh	24	0.263736	39	0.428571	38	0.417582	57	0.626374	69	0.758242	12	0.131868	45	0.494505	24	0.263736	10	0.10989	0.395604
457	Balaghat	Balaghat	19	Madhya Pradesh	34	0.336634	46	0.455446	40	0.39604	67	0.663366	81	0.80198	12	0.118812	55	0.544554	26	0.257426	8	0.0792079	0.376238
458	Guna	Guna	19	Madhya Pradesh	65	0.419355	80	0.516129	62	0.4	107	0.690323	145	0.935484	6	0.0387097	101	0.651613	44	0.283871	4	0.0258065	0.322581
459	Ashoknagar	Ashoknagar	19	Madhya Pradesh	39	0.354545	43	0.390909	35	0.318182	66	0.6	100	0.909091	6	0.0545455	60	0.545455	40	0.363636	4	0.0363636	0.418182
460	Shahdol	Shahdol	19	Madhya Pradesh	30	0.352941	37	0.435294	38	0.447059	58	0.682353	72	0.847059	9	0.105882	49	0.576471	23	0.270588	4	0.0470588	0.376471
461	Anuppur	Anuppur	19	Madhya Pradesh	42	0.42	40	0.4	29	0.29	66	0.66	78	0.78	9	0.09	57	0.57	21	0.21	13	0.13	0.3
462	Sidhi	Sidhi	19	Madhya Pradesh	50	0.387597	61	0.472868	51	0.395349	90	0.697674	117	0.906977	8	0.0620155	82	0.635659	35	0.271318	4	0.0310078	0.333333
463	Singrauli	Singrauli	19	Madhya Pradesh	58	0.394558	54	0.367347	42	0.285714	93	0.632653	119	0.809524	13	0.0884354	80	0.544218	39	0.265306	15	0.102041	0.353741
464	Jhabua	Jhabua	19	Madhya Pradesh	55	0.436508	54	0.428571	42	0.333333	84	0.666667	109	0.865079	12	0.0952381	72	0.571429	37	0.293651	5	0.0396825	0.388889
465	Alirajpur	Alirajpur	19	Madhya Pradesh	86	0.450262	95	0.497382	68	0.356021	133	0.696335	173	0.905759	14	0.0732984	119	0.623037	54	0.282723	4	0.0209424	0.356021
466	Khandwa (East Nimar)	East Nimar	19	Madhya Pradesh	46	0.348485	57	0.431818	31	0.234848	75	0.568182	122	0.924242	6	0.0454545	69	0.522727	53	0.401515	4	0.030303	0.44697
467	Burhanpur	Burhanpur	19	Madhya Pradesh	112	0.457143	94	0.383673	45	0.183673	145	0.591837	216	0.881633	16	0.0653061	129	0.526531	87	0.355102	13	0.0530612	0.420408
468	Kachchh	Kachchh	11	Gujarat	27	0.355263	26	0.342105	27	0.355263	48	0.631579	66	0.868421	6	0.0789474	42	0.552632	24	0.315789	4	0.0526316	0.394737
469	Banaskantha	Banas Kantha	11	Gujarat	39	0.378641	39	0.378641	22	0.213592	60	0.582524	88	0.854369	8	0.0776699	52	0.504854	36	0.349515	7	0.0679612	0.427184
470	Patan	Patan	11	Gujarat	25	0.367647	23	0.338235	13	0.191176	34	0.5	62	0.911765	4	0.0588235	30	0.441176	32	0.470588	2	0.0294118	0.529412
471	Mahesana	Mahesana	11	Gujarat	32	0.421053	28	0.368421	21	0.276316	47	0.618421	69	0.907895	3	0.0394737	44	0.578947	25	0.328947	4	0.0526316	0.368421
472	Sabarkantha	Sabar Kantha	11	Gujarat	32	0.390244	32	0.390244	19	0.231707	45	0.54878	75	0.914634	5	0.0609756	40	0.487805	35	0.426829	2	0.0243902	0.487805
473	Gandhinagar	Gandhinagar	11	Gujarat	23	0.348485	24	0.363636	16	0.242424	38	0.575758	63	0.954545	2	0.030303	36	0.545455	27	0.409091	1	0.0151515	0.439394
474	Ahmadabad	Ahmadabad	11	Gujarat	18	0.305085	15	0.254237	19	0.322034	34	0.576271	53	0.898305	2	0.0338983	32	0.542373	21	0.355932	4	0.0677966	0.389831
475	Surendranagar	Surendranagar	11	Gujarat	33	0.428571	35	0.454545	24	0.311688	54	0.701299	75	0.974026	2	0.025974	52	0.675325	23	0.298701	0	0	0.324675
476	Rajkot	Rajkot	11	Gujarat	20	0.30303	11	0.166667	12	0.181818	30	0.454545	58	0.878788	3	0.0454545	27	0.409091	31	0.469697	5	0.0757576	0.515152
477	Jamnagar	Jamnagar	11	Gujarat	31	0.392405	21	0.265823	22	0.278481	49	0.620253	64	0.810127	8	0.101266	41	0.518987	23	0.291139	7	0.0886076	0.392405
478	Porbandar	Porbandar	11	Gujarat	4	0.0754717	11	0.207547	16	0.301887	21	0.396226	49	0.924528	2	0.0377358	19	0.358491	30	0.566038	2	0.0377358	0.603774
479	Junagadh	Junagadh	11	Gujarat	19	0.311475	10	0.163934	16	0.262295	33	0.540984	57	0.934426	2	0.0327869	31	0.508197	26	0.42623	2	0.0327869	0.459016
480	Amreli	Amreli	11	Gujarat	20	0.338983	14	0.237288	12	0.20339	30	0.508475	50	0.847458	5	0.0847458	25	0.423729	25	0.423729	4	0.0677966	0.508475
481	Bhavnagar	Bhavnagar	11	Gujarat	26	0.419355	26	0.419355	16	0.258065	36	0.580645	55	0.887097	3	0.0483871	33	0.532258	22	0.354839	4	0.0645161	0.403226
482	Anand	Anand	11	Gujarat	28	0.4	20	0.285714	19	0.271429	42	0.6	63	0.9	3	0.0428571	39	0.557143	24	0.342857	4	0.0571429	0.385714
483	Kheda	Kheda	11	Gujarat	35	0.393258	41	0.460674	30	0.337079	55	0.617978	78	0.876404	8	0.0898876	47	0.52809	31	0.348315	3	0.0337079	0.438202
484	Panchmahal	Panch Mahals	11	Gujarat	20	0.273973	31	0.424658	36	0.493151	49	0.671233	66	0.90411	4	0.0547945	45	0.616438	21	0.287671	3	0.0410959	0.342466
485	Dohad	Dohad	11	Gujarat	37	0.389474	50	0.526316	36	0.378947	66	0.694737	84	0.884211	8	0.0842105	58	0.610526	26	0.273684	3	0.0315789	0.357895
486	Vadodara	Vadodara	11	Gujarat	19	0.327586	14	0.241379	9	0.155172	25	0.431034	50	0.862069	7	0.12069	18	0.310345	32	0.551724	1	0.0172414	0.672414
487	Narmada	Narmada	11	Gujarat	58	0.557692	55	0.528846	41	0.394231	79	0.759615	99	0.951923	3	0.0288462	76	0.730769	23	0.221154	2	0.0192308	0.25
488	Bharuch	Bharuch	11	Gujarat	30	0.428571	27	0.385714	19	0.271429	43	0.614286	61	0.871429	5	0.0714286	38	0.542857	23	0.328571	4	0.0571429	0.4
489	The Dangs	The Dangs	11	Gujarat	39	0.410526	56	0.589474	39	0.410526	72	0.757895	86	0.905263	8	0.0842105	64	0.673684	22	0.231579	1	0.0105263	0.315789
490	Navsari	Navsari	11	Gujarat	23	0.389831	20	0.338983	19	0.322034	36	0.610169	49	0.830508	5	0.0847458	31	0.525424	18	0.305085	5	0.0847458	0.389831
491	Valsad	Valsad	11	Gujarat	21	0.375	23	0.410714	23	0.410714	31	0.553571	42	0.75	10	0.178571	21	0.375	21	0.375	4	0.0714286	0.553571
492	Surat	Surat	11	Gujarat	20	0.322581	17	0.274194	16	0.258065	35	0.564516	54	0.870968	5	0.0806452	30	0.483871	24	0.387097	3	0.0483871	0.467742
493	Tapi	Tapi	11	Gujarat	17	0.253731	30	0.447761	30	0.447761	41	0.61194	57	0.850746	3	0.0447761	38	0.567164	19	0.283582	7	0.104478	0.328358
494	Diu	Diu	9	Daman and Diu	26	0.376812	17	0.246377	7	0.101449	30	0.434783	60	0.869565	3	0.0434783	27	0.391304	33	0.478261	6	0.0869565	0.521739
495	Daman	Daman	9	Daman and Diu	3	0.0714286	6	0.142857	12	0.285714	15	0.357143	32	0.761905	3	0.0714286	12	0.285714	20	0.47619	7	0.166667	0.547619
496	Dadra & Nagar Haveli	Dadra & Nagar Haveli	8	Dadra and Nagar Haveli	35	0.460526	29	0.381579	19	0.25	51	0.671053	76	1	0	0	51	0.671053	25	0.328947	0	0	0.328947
497	Nandurbar	Nandurbar	20	Maharashtra	28	0.363636	42	0.545455	34	0.441558	50	0.649351	65	0.844156	8	0.103896	42	0.545455	23	0.298701	4	0.0519481	0.402597
498	Dhule	Dhule	20	Maharashtra	25	0.316456	36	0.455696	36	0.455696	51	0.64557	56	0.708861	16	0.202532	35	0.443038	21	0.265823	7	0.0886076	0.468354
499	Jalgaon	Jalgaon	20	Maharashtra	16	0.285714	18	0.321429	21	0.375	36	0.642857	50	0.892857	4	0.0714286	32	0.571429	18	0.321429	2	0.0357143	0.392857
500	Buldana	Buldana	20	Maharashtra	27	0.380282	31	0.43662	19	0.267606	41	0.577465	65	0.915493	4	0.056338	37	0.521127	28	0.394366	2	0.028169	0.450704
501	Akola	Akola	20	Maharashtra	30	0.361446	25	0.301205	19	0.228916	46	0.554217	74	0.891566	8	0.0963855	38	0.457831	36	0.433735	1	0.0120482	0.53012
502	Washim	Washim	20	Maharashtra	18	0.290323	20	0.322581	17	0.274194	35	0.564516	46	0.741935	10	0.16129	25	0.403226	21	0.33871	6	0.0967742	0.5
503	Amravati	Amravati	20	Maharashtra	27	0.45	16	0.266667	11	0.183333	36	0.6	52	0.866667	6	0.1	30	0.5	22	0.366667	2	0.0333333	0.466667
504	Wardha	Wardha	20	Maharashtra	15	0.326087	12	0.26087	14	0.304348	26	0.565217	39	0.847826	2	0.0434783	24	0.521739	15	0.326087	5	0.108696	0.369565
505	Nagpur	Nagpur	20	Maharashtra	24	0.32	18	0.24	15	0.2	36	0.48	67	0.893333	2	0.0266667	34	0.453333	33	0.44	6	0.08	0.466667
506	Bhandara	Bhandara	20	Maharashtra	13	0.245283	6	0.113208	10	0.188679	22	0.415094	51	0.962264	1	0.0188679	21	0.396226	30	0.566038	1	0.0188679	0.584906
507	Gondiya	Gondiya	20	Maharashtra	23	0.353846	25	0.384615	24	0.369231	44	0.676923	57	0.876923	5	0.0769231	39	0.6	18	0.276923	3	0.0461538	0.353846
508	Gadchiroli	Garhchiroli	20	Maharashtra	14	0.297872	15	0.319149	15	0.319149	27	0.574468	37	0.787234	6	0.12766	21	0.446809	16	0.340426	4	0.0851064	0.468085
509	Chandrapur	Chandrapur	20	Maharashtra	19	0.322034	17	0.288136	14	0.237288	30	0.508475	55	0.932203	0	0	30	0.508475	25	0.423729	4	0.0677966	0.423729
510	Yavatmal	Yavatmal	20	Maharashtra	44	0.54321	36	0.444444	23	0.283951	63	0.777778	47	0.580247	29	0.358025	34	0.419753	13	0.160494	5	0.0617284	0.518519
511	Nanded	Nanded	20	Maharashtra	45	0.436893	30	0.291262	22	0.213592	61	0.592233	98	0.951456	4	0.038835	57	0.553398	41	0.398058	1	0.00970874	0.436893
512	Hingoli	Hingoli	20	Maharashtra	28	0.345679	22	0.271605	20	0.246914	45	0.555556	66	0.814815	6	0.0740741	39	0.481481	27	0.333333	9	0.111111	0.407407
513	Parbhani	Parbhani	20	Maharashtra	33	0.358696	36	0.391304	27	0.293478	58	0.630435	86	0.934783	4	0.0434783	54	0.586957	32	0.347826	2	0.0217391	0.391304
514	Jalna	Jalna	20	Maharashtra	42	0.512195	34	0.414634	21	0.256098	54	0.658537	71	0.865854	10	0.121951	44	0.536585	27	0.329268	1	0.0121951	0.45122
515	Aurangabad	Aurangabad	20	Maharashtra	16	0.228571	21	0.3	23	0.328571	33	0.471429	62	0.885714	4	0.0571429	29	0.414286	33	0.471429	4	0.0571429	0.528571
516	Nashik	Nashik	20	Maharashtra	34	0.361702	45	0.478723	36	0.382979	63	0.670213	76	0.808511	15	0.159574	48	0.510638	28	0.297872	3	0.0319149	0.457447
517	Thane	Thane	20	Maharashtra	33	0.458333	26	0.361111	17	0.236111	45	0.625	56	0.777778	10	0.138889	35	0.486111	21	0.291667	6	0.0833333	0.430556
518	Mumbai Suburban	Mumbai Suburban	20	Maharashtra	5	0.147059	6	0.176471	8	0.235294	12	0.352941	24	0.705882	5	0.147059	7	0.205882	17	0.5	5	0.147059	0.647059
519	Mumbai	Mumbai	20	Maharashtra	7	0.225806	7	0.225806	11	0.354839	17	0.548387	25	0.806452	4	0.129032	13	0.419355	12	0.387097	2	0.0645161	0.516129
520	Raigarh	Raigarh	20	Maharashtra	22	0.338462	15	0.230769	16	0.246154	36	0.553846	46	0.707692	11	0.169231	25	0.384615	21	0.323077	8	0.123077	0.492308
521	Pune	Pune	20	Maharashtra	12	0.1875	10	0.15625	11	0.171875	26	0.40625	45	0.703125	7	0.109375	19	0.296875	26	0.40625	12	0.1875	0.515625
522	Ahmadnagar	Ahmadnagar	20	Maharashtra	23	0.283951	23	0.283951	24	0.296296	41	0.506173	68	0.839506	6	0.0740741	35	0.432099	33	0.407407	7	0.0864198	0.481481
523	Bid	Bid	20	Maharashtra	23	0.298701	23	0.298701	21	0.272727	42	0.545455	51	0.662338	15	0.194805	27	0.350649	24	0.311688	11	0.142857	0.506494
524	Latur	Latur	20	Maharashtra	46	0.370968	36	0.290323	24	0.193548	61	0.491935	110	0.887097	7	0.0564516	54	0.435484	56	0.451613	7	0.0564516	0.508065
525	Osmanabad	Osmanabad	20	Maharashtra	33	0.434211	26	0.342105	14	0.184211	47	0.618421	62	0.815789	9	0.118421	38	0.5	24	0.315789	5	0.0657895	0.434211
526	Solapur	Solapur	20	Maharashtra	20	0.238095	18	0.214286	20	0.238095	39	0.464286	62	0.738095	12	0.142857	27	0.321429	35	0.416667	10	0.119048	0.559524
527	Satara	Satara	20	Maharashtra	7	0.107692	14	0.215385	18	0.276923	25	0.384615	54	0.830769	2	0.0307692	23	0.353846	31	0.476923	9	0.138462	0.507692
528	Ratnagiri	Ratnagiri	20	Maharashtra	8	0.235294	8	0.235294	8	0.235294	14	0.411765	30	0.882353	0	0	14	0.411765	16	0.470588	4	0.117647	0.470588
529	Sindhudurg	Sindhudurg	20	Maharashtra	5	0.178571	4	0.142857	7	0.25	12	0.428571	17	0.607143	4	0.142857	8	0.285714	9	0.321429	7	0.25	0.464286
530	Kolhapur	Kolhapur	20	Maharashtra	13	0.282609	8	0.173913	8	0.173913	20	0.434783	41	0.891304	3	0.0652174	17	0.369565	24	0.521739	2	0.0434783	0.586957
531	Sangli	Sangli	20	Maharashtra	16	0.242424	13	0.19697	13	0.19697	29	0.439394	52	0.787879	6	0.0909091	23	0.348485	29	0.439394	8	0.121212	0.530303
532	Adilabad	Adilabad	36	Telangana	22	0.366667	22	0.366667	15	0.25	34	0.566667	52	0.866667	5	0.0833333	29	0.483333	23	0.383333	3	0.05	0.466667
533	Nizamabad	Nizamabad	36	Telangana	18	0.225	28	0.35	23	0.2875	36	0.45	66	0.825	10	0.125	26	0.325	40	0.5	4	0.05	0.625
534	Karimnagar	Karimnagar	36	Telangana	11	0.207547	12	0.226415	8	0.150943	18	0.339623	40	0.754717	6	0.113208	12	0.226415	28	0.528302	7	0.132075	0.641509
535	Medak	Medak	36	Telangana	18	0.290323	28	0.451613	22	0.354839	34	0.548387	51	0.822581	6	0.0967742	28	0.451613	23	0.370968	5	0.0806452	0.467742
536	Hyderabad	Hyderabad	36	Telangana	10	0.140845	13	0.183099	17	0.239437	25	0.352113	49	0.690141	7	0.0985915	18	0.253521	31	0.43662	15	0.211268	0.535211
537	Rangareddy	Rangareddy	36	Telangana	12	0.222222	11	0.203704	13	0.240741	22	0.407407	43	0.796296	4	0.0740741	18	0.333333	25	0.462963	7	0.12963	0.537037
538	Mahbubnagar	Mahbubnagar	36	Telangana	15	0.180723	17	0.204819	19	0.228916	30	0.361446	72	0.86747	3	0.0361446	27	0.325301	45	0.542169	8	0.0963855	0.578313
539	Nalgonda	Nalgonda	36	Telangana	15	0.214286	25	0.357143	27	0.385714	37	0.528571	54	0.771429	6	0.0857143	31	0.442857	23	0.328571	10	0.142857	0.414286
540	Warangal	Warangal	36	Telangana	9	0.166667	14	0.259259	11	0.203704	19	0.351852	40	0.740741	3	0.0555556	16	0.296296	24	0.444444	11	0.203704	0.5
541	Khammam	Khammam	36	Telangana	12	0.222222	10	0.185185	9	0.166667	20	0.37037	41	0.759259	3	0.0555556	17	0.314815	24	0.444444	10	0.185185	0.5
542	Srikakulam	Srikakulam	2	Andhra Pradesh	16	0.266667	15	0.25	11	0.183333	25	0.416667	51	0.85	3	0.05	22	0.366667	29	0.483333	6	0.1	0.533333
543	Vizianagaram	Vizianagaram	2	Andhra Pradesh	26	0.371429	24	0.342857	15	0.214286	39	0.557143	52	0.742857	9	0.128571	30	0.428571	22	0.314286	9	0.128571	0.442857
544	Visakhapatnam	Visakhapatnam	2	Andhra Pradesh	9	0.209302	14	0.325581	11	0.255814	18	0.418605	32	0.744186	6	0.139535	12	0.27907	20	0.465116	5	0.116279	0.604651
545	East Godavari	East Godavari	2	Andhra Pradesh	13	0.209677	13	0.209677	12	0.193548	25	0.403226	51	0.822581	4	0.0645161	21	0.33871	30	0.483871	7	0.112903	0.548387
546	West Godavari	West Godavari	2	Andhra Pradesh	11	0.275	12	0.3	10	0.25	19	0.475	36	0.9	3	0.075	16	0.4	20	0.5	1	0.025	0.575
547	Krishna	Krishna	2	Andhra Pradesh	9	0.191489	12	0.255319	11	0.234043	21	0.446809	39	0.829787	4	0.0851064	17	0.361702	22	0.468085	4	0.0851064	0.553191
548	Guntur	Guntur	2	Andhra Pradesh	4	0.0740741	14	0.259259	12	0.222222	17	0.314815	42	0.777778	3	0.0555556	14	0.259259	28	0.518519	9	0.166667	0.574074
549	Prakasam	Prakasam	2	Andhra Pradesh	17	0.226667	19	0.253333	17	0.226667	33	0.44	50	0.666667	11	0.146667	22	0.293333	28	0.373333	14	0.186667	0.52
550	Sri Potti Sriramulu Nellore	Sri Potti Sriramulu Nellore	2	Andhra Pradesh	12	0.24	19	0.38	14	0.28	28	0.56	41	0.82	6	0.12	22	0.44	19	0.38	3	0.06	0.5
551	Y.S.R.	Y.s.r.	2	Andhra Pradesh	18	0.28125	17	0.265625	17	0.265625	34	0.53125	49	0.765625	6	0.09375	28	0.4375	21	0.328125	9	0.140625	0.421875
552	Kurnool	Kurnool	2	Andhra Pradesh	39	0.393939	32	0.323232	22	0.222222	54	0.545455	84	0.848485	9	0.0909091	45	0.454545	39	0.393939	6	0.0606061	0.484848
553	Anantapur	Anantapur	2	Andhra Pradesh	35	0.466667	30	0.4	11	0.146667	44	0.586667	53	0.706667	14	0.186667	30	0.4	23	0.306667	8	0.106667	0.493333
554	Chittoor	Chittoor	2	Andhra Pradesh	21	0.3	23	0.328571	17	0.242857	31	0.442857	63	0.9	5	0.0714286	26	0.371429	37	0.528571	2	0.0285714	0.6
555	Belgaum	Belgaum	16	Karnataka	35	0.380435	29	0.315217	23	0.25	56	0.608696	84	0.913043	7	0.076087	49	0.532609	35	0.380435	1	0.0108696	0.456522
556	Bagalkot	Bagalkot	16	Karnataka	46	0.511111	35	0.388889	20	0.222222	61	0.677778	72	0.8	14	0.155556	47	0.522222	25	0.277778	4	0.0444444	0.433333
557	Bijapur	Bijapur	16	Karnataka	36	0.493151	26	0.356164	21	0.287671	49	0.671233	64	0.876712	7	0.0958904	42	0.575342	22	0.30137	2	0.0273973	0.39726
558	Bidar	Bidar	16	Karnataka	36	0.439024	25	0.304878	17	0.207317	51	0.621951	69	0.841463	8	0.097561	43	0.52439	26	0.317073	5	0.0609756	0.414634
559	Raichur	Raichur	16	Karnataka	28	0.337349	27	0.325301	29	0.349398	50	0.60241	75	0.903614	6	0.0722892	44	0.53012	31	0.373494	2	0.0240964	0.445783
560	Koppal	Koppal	16	Karnataka	43	0.494253	34	0.390805	21	0.241379	55	0.632184	75	0.862069	7	0.0804598	48	0.551724	27	0.310345	5	0.0574713	0.390805
561	Gadag	Gadag	16	Karnataka	16	0.432432	10	0.27027	10	0.27027	24	0.648649	29	0.783784	6	0.162162	18	0.486486	11	0.297297	2	0.0540541	0.459459
562	Dharwad	Dharwad	16	Karnataka	25	0.337838	28	0.378378	26	0.351351	43	0.581081	67	0.905405	4	0.0540541	39	0.527027	28	0.378378	3	0.0405405	0.432432
563	Uttara Kannada	Uttara Kannada	16	Karnataka	21	0.428571	14	0.285714	13	0.265306	31	0.632653	33	0.673469	10	0.204082	21	0.428571	12	0.244898	6	0.122449	0.44898
564	Haveri	Haveri	16	Karnataka	24	0.358209	18	0.268657	14	0.208955	37	0.552239	58	0.865672	4	0.0597015	33	0.492537	25	0.373134	5	0.0746269	0.432836
565	Bellary	Bellary	16	Karnataka	49	0.485149	49	0.485149	31	0.306931	72	0.712871	84	0.831683	14	0.138614	58	0.574257	26	0.257426	3	0.029703	0.39604
566	Chitradurga	Chitradurga	16	Karnataka	19	0.404255	14	0.297872	16	0.340426	31	0.659574	35	0.744681	7	0.148936	24	0.510638	11	0.234043	5	0.106383	0.382979
567	Davanagere	Davanagere	16	Karnataka	44	0.536585	34	0.414634	17	0.207317	54	0.658537	67	0.817073	9	0.109756	45	0.54878	22	0.268293	6	0.0731707	0.378049
568	Shimoga	Shimoga	16	Karnataka	13	0.270833	13	0.270833	9	0.1875	21	0.4375	37	0.770833	5	0.104167	16	0.333333	21	0.4375	6	0.125	0.541667
569	Udupi	Udupi	16	Karnataka	6	0.12766	12	0.255319	16	0.340426	21	0.446809	29	0.617021	8	0.170213	13	0.276596	16	0.340426	10	0.212766	0.510638
570	Chikmagalur	Chikmagalur	16	Karnataka	10	0.232558	9	0.209302	12	0.27907	21	0.488372	32	0.744186	9	0.209302	12	0.27907	20	0.465116	2	0.0465116	0.674419
571	Tumkur	Tumkur	16	Karnataka	15	0.294118	11	0.215686	15	0.294118	28	0.54902	42	0.823529	4	0.0784314	24	0.470588	18	0.352941	5	0.0980392	0.431373
572	Bangalore	Bangalore	16	Karnataka	22	0.415094	10	0.188679	8	0.150943	31	0.584906	42	0.792453	5	0.0943396	26	0.490566	16	0.301887	6	0.113208	0.396226
573	Mandya	Mandya	16	Karnataka	9	0.166667	5	0.0925926	10	0.185185	19	0.351852	43	0.796296	2	0.037037	17	0.314815	26	0.481481	9	0.166667	0.518519
574	Hassan	Hassan	16	Karnataka	12	0.25	9	0.1875	10	0.208333	21	0.4375	40	0.833333	5	0.104167	16	0.333333	24	0.5	3	0.0625	0.604167
575	Dakshina Kannada	Dakshina Kannada	16	Karnataka	6	0.107143	7	0.125	11	0.196429	18	0.321429	34	0.607143	6	0.107143	12	0.214286	22	0.392857	16	0.285714	0.5
576	Kodagu	Kodagu	16	Karnataka	21	0.323077	13	0.2	8	0.123077	26	0.4	51	0.784615	6	0.0923077	20	0.307692	31	0.476923	8	0.123077	0.569231
577	Mysore	Mysore	16	Karnataka	16	0.258065	16	0.258065	11	0.177419	27	0.435484	45	0.725806	7	0.112903	20	0.322581	25	0.403226	10	0.16129	0.516129
578	Chamarajanagar	Chamrajnagar	16	Karnataka	11	0.22	11	0.22	7	0.14	19	0.38	35	0.7	8	0.16	11	0.22	24	0.48	7	0.14	0.64
579	Gulbarga	Gulbarga	16	Karnataka	50	0.49505	47	0.465347	34	0.336634	75	0.742574	86	0.851485	9	0.0891089	66	0.653465	20	0.19802	6	0.0594059	0.287129
580	Yadgir	Yadgir	16	Karnataka	53	0.540816	44	0.44898	32	0.326531	68	0.693878	85	0.867347	9	0.0918367	59	0.602041	26	0.265306	4	0.0408163	0.357143
581	Kolar	Kolar	16	Karnataka	21	0.328125	17	0.265625	15	0.234375	32	0.5	53	0.828125	6	0.09375	26	0.40625	27	0.421875	5	0.078125	0.515625
582	Chikkaballapura	Chikkaballapura	16	Karnataka	21	0.456522	10	0.217391	3	0.0652174	23	0.5	43	0.934783	1	0.0217391	22	0.478261	21	0.456522	2	0.0434783	0.478261
583	Bangalore Rural	Bangalore Rural	16	Karnataka	19	0.322034	15	0.254237	16	0.271186	34	0.576271	47	0.79661	5	0.0847458	29	0.491525	18	0.305085	7	0.118644	0.389831
584	Ramanagara	Ramanagara	16	Karnataka	8	0.16	11	0.22	15	0.3	23	0.46	39	0.78	3	0.06	20	0.4	19	0.38	8	0.16	0.44
585	North Goa	North Goa	10	Goa	13	0.25	6	0.115385	6	0.115385	18	0.346154	43	0.826923	2	0.0384615	16	0.307692	27	0.519231	7	0.134615	0.557692
586	South Goa	South Goa	10	Goa	10	0.175439	10	0.175439	13	0.22807	21	0.368421	42	0.736842	2	0.0350877	19	0.333333	23	0.403509	13	0.22807	0.438596
587	Lakshadweep	Lakshadweep	18	Lakshadweep	23	0.283951	17	0.209877	9	0.111111	32	0.395062	57	0.703704	11	0.135802	21	0.259259	36	0.444444	13	0.160494	0.580247
588	Kasaragod	Kasaragod	17	Kerala	11	0.203704	9	0.166667	9	0.166667	19	0.351852	36	0.666667	5	0.0925926	14	0.259259	22	0.407407	13	0.240741	0.5
589	Kannur	Kannur	17	Kerala	17	0.361702	6	0.12766	4	0.0851064	20	0.425532	28	0.595745	8	0.170213	12	0.255319	16	0.340426	11	0.234043	0.510638
590	Wayanad	Wayanad	17	Kerala	23	0.383333	16	0.266667	12	0.2	34	0.566667	39	0.65	10	0.166667	24	0.4	15	0.25	11	0.183333	0.416667
591	Kozhikode	Kozhikode	17	Kerala	13	0.270833	9	0.1875	7	0.145833	21	0.4375	31	0.645833	11	0.229167	10	0.208333	21	0.4375	6	0.125	0.666667
592	Malappuram	Malappuram	17	Kerala	19	0.316667	11	0.183333	12	0.2	31	0.516667	33	0.55	14	0.233333	17	0.283333	16	0.266667	13	0.216667	0.5
593	Palakkad	Palakkad	17	Kerala	10	0.175439	11	0.192982	9	0.157895	20	0.350877	43	0.754386	7	0.122807	13	0.22807	30	0.526316	7	0.122807	0.649123
594	Thrissur	Thrissur	17	Kerala	9	0.236842	5	0.131579	7	0.184211	14	0.368421	24	0.631579	3	0.0789474	11	0.289474	13	0.342105	11	0.289474	0.421053
595	Ernakulam	Ernakulam	17	Kerala	7	0.175	5	0.125	5	0.125	12	0.3	29	0.725	1	0.025	11	0.275	18	0.45	10	0.25	0.475
596	Idukki	Idukki	17	Kerala	3	0.0909091	4	0.121212	9	0.272727	12	0.363636	22	0.666667	4	0.121212	8	0.242424	14	0.424242	7	0.212121	0.545455
597	Kottayam	Kottayam	17	Kerala	15	0.3125	8	0.166667	10	0.208333	21	0.4375	31	0.645833	6	0.125	15	0.3125	16	0.333333	11	0.229167	0.458333
598	Alappuzha	Alappuzha	17	Kerala	7	0.194444	6	0.166667	5	0.138889	12	0.333333	28	0.777778	4	0.111111	8	0.222222	20	0.555556	4	0.111111	0.666667
599	Pathanamthitta	Pathanamthitta	17	Kerala	3	0.0882353	1	0.0294118	4	0.117647	8	0.235294	24	0.705882	1	0.0294118	7	0.205882	17	0.5	9	0.264706	0.529412
600	Kollam	Kollam	17	Kerala	5	0.142857	4	0.114286	9	0.257143	13	0.371429	19	0.542857	8	0.228571	5	0.142857	14	0.4	8	0.228571	0.628571
601	Thiruvananthapuram	Thiruvananthapuram	17	Kerala	11	0.23913	9	0.195652	8	0.173913	17	0.369565	22	0.478261	10	0.217391	7	0.152174	15	0.326087	14	0.304348	0.543478
602	Thiruvallur	Thiruvallur	31	Tamil Nadu	14	0.245614	10	0.175439	12	0.210526	26	0.45614	29	0.508772	14	0.245614	12	0.210526	17	0.298246	14	0.245614	0.54386
603	Chennai	Chennai	31	Tamil Nadu	14	0.333333	12	0.285714	8	0.190476	22	0.52381	23	0.547619	5	0.119048	17	0.404762	6	0.142857	14	0.333333	0.261905
604	Kancheepuram	Kancheepuram	31	Tamil Nadu	16	0.285714	9	0.160714	8	0.142857	24	0.428571	24	0.428571	15	0.267857	9	0.160714	15	0.267857	17	0.303571	0.535714
605	Vellore	Vellore	31	Tamil Nadu	26	0.333333	28	0.358974	23	0.294872	44	0.564103	34	0.435897	22	0.282051	22	0.282051	12	0.153846	22	0.282051	0.435897
606	Tiruvannamalai	Tiruvannamalai	31	Tamil Nadu	20	0.298507	24	0.358209	26	0.38806	42	0.626866	27	0.402985	24	0.358209	18	0.268657	9	0.134328	16	0.238806	0.492537
607	Viluppuram	Viluppuram	31	Tamil Nadu	34	0.343434	28	0.282828	23	0.232323	54	0.545455	46	0.464646	28	0.282828	26	0.262626	20	0.20202	25	0.252525	0.484848
608	Salem	Salem	31	Tamil Nadu	26	0.313253	17	0.204819	15	0.180723	38	0.457831	44	0.53012	14	0.168675	24	0.289157	20	0.240964	25	0.301205	0.409639
609	Namakkal	Namakkal	31	Tamil Nadu	16	0.307692	9	0.173077	7	0.134615	22	0.423077	20	0.384615	12	0.230769	10	0.192308	10	0.192308	20	0.384615	0.423077
610	Erode	Erode	31	Tamil Nadu	20	0.333333	7	0.116667	6	0.1	27	0.45	27	0.45	16	0.266667	11	0.183333	16	0.266667	17	0.283333	0.533333
611	The Nilgiris	The Nilgiris	31	Tamil Nadu	27	0.428571	17	0.269841	14	0.222222	38	0.603175	27	0.428571	25	0.396825	13	0.206349	14	0.222222	11	0.174603	0.619048
612	Dindigul	Dindigul	31	Tamil Nadu	26	0.376812	20	0.289855	14	0.202899	38	0.550725	30	0.434783	22	0.318841	16	0.231884	14	0.202899	17	0.246377	0.521739
613	Karur	Karur	31	Tamil Nadu	26	0.329114	17	0.21519	14	0.177215	40	0.506329	33	0.417722	21	0.265823	19	0.240506	14	0.177215	25	0.316456	0.443038
614	Tiruchirappalli	Tiruchirappalli	31	Tamil Nadu	23	0.403509	18	0.315789	14	0.245614	32	0.561404	31	0.54386	12	0.210526	20	0.350877	11	0.192982	14	0.245614	0.403509
615	Perambalur	Perambalur	31	Tamil Nadu	20	0.294118	16	0.235294	16	0.235294	34	0.5	23	0.338235	22	0.323529	12	0.176471	11	0.161765	23	0.338235	0.485294
616	Ariyalur	Ariyalur	31	Tamil Nadu	19	0.351852	10	0.185185	8	0.148148	27	0.5	31	0.574074	10	0.185185	17	0.314815	14	0.259259	13	0.240741	0.444444
617	Cuddalore	Cuddalore	31	Tamil Nadu	17	0.303571	19	0.339286	16	0.285714	30	0.535714	34	0.607143	13	0.232143	17	0.303571	17	0.303571	9	0.160714	0.535714
618	Nagapattinam	Nagappattinam	31	Tamil Nadu	18	0.315789	8	0.140351	11	0.192982	28	0.491228	24	0.421053	21	0.368421	7	0.122807	17	0.298246	12	0.210526	0.666667
619	Thiruvarur	Thiruvarur	31	Tamil Nadu	16	0.238806	17	0.253731	20	0.298507	35	0.522388	34	0.507463	16	0.238806	19	0.283582	15	0.223881	17	0.253731	0.462687
620	Thanjavur	Thanjavur	31	Tamil Nadu	20	0.3125	15	0.234375	16	0.25	35	0.546875	25	0.390625	23	0.359375	12	0.1875	13	0.203125	16	0.25	0.5625
621	Pudukkottai	Pudukkottai	31	Tamil Nadu	33	0.392857	24	0.285714	18	0.214286	47	0.559524	38	0.452381	25	0.297619	22	0.261905	16	0.190476	21	0.25	0.488095
622	Sivaganga	Sivaganga	31	Tamil Nadu	10	0.163934	6	0.0983607	11	0.180328	17	0.278689	24	0.393443	10	0.163934	7	0.114754	17	0.278689	27	0.442623	0.442623
623	Madurai	Madurai	31	Tamil Nadu	11	0.229167	10	0.208333	10	0.208333	20	0.416667	25	0.520833	10	0.208333	10	0.208333	15	0.3125	13	0.270833	0.520833
624	Theni	Theni	31	Tamil Nadu	17	0.314815	14	0.259259	8	0.148148	23	0.425926	28	0.518519	12	0.222222	11	0.203704	17	0.314815	14	0.259259	0.537037
625	Virudhunagar	Virudunagar	31	Tamil Nadu	17	0.34	14	0.28	10	0.2	26	0.52	21	0.42	14	0.28	12	0.24	9	0.18	15	0.3	0.46
626	Ramanathapuram	Ramanathapuram	31	Tamil Nadu	10	0.16129	11	0.177419	12	0.193548	21	0.33871	24	0.387097	9	0.145161	12	0.193548	12	0.193548	29	0.467742	0.33871
627	Thoothukkudi	Thoothukkudi	31	Tamil Nadu	15	0.319149	10	0.212766	5	0.106383	20	0.425532	23	0.489362	12	0.255319	8	0.170213	15	0.319149	12	0.255319	0.574468
628	Tirunelveli	Tirunelveli	31	Tamil Nadu	14	0.285714	8	0.163265	6	0.122449	20	0.408163	17	0.346939	12	0.244898	8	0.163265	9	0.183673	20	0.408163	0.428571
629	Kanniyakumari	Kanniyakumari	31	Tamil Nadu	11	0.161765	11	0.161765	8	0.117647	20	0.294118	23	0.338235	11	0.161765	9	0.132353	14	0.205882	34	0.5	0.367647
630	Dharmapuri	Dharmapuri	31	Tamil Nadu	25	0.342466	20	0.273973	23	0.315068	41	0.561644	43	0.589041	15	0.205479	26	0.356164	17	0.232877	15	0.205479	0.438356
631	Krishnagiri	Krishnagiri	31	Tamil Nadu	32	0.363636	16	0.181818	14	0.159091	46	0.522727	45	0.511364	20	0.227273	26	0.295455	19	0.215909	23	0.261364	0.443182
632	Coimbatore	Coimbatore	31	Tamil Nadu	12	0.193548	9	0.145161	13	0.209677	24	0.387097	29	0.467742	12	0.193548	12	0.193548	17	0.274194	21	0.33871	0.467742
633	Tiruppur	Tiruppur	31	Tamil Nadu	20	0.294118	15	0.220588	16	0.235294	33	0.485294	37	0.544118	14	0.205882	19	0.279412	18	0.264706	17	0.25	0.470588
634	Yanam	Yanam	27	Puducherry	20	0.289855	18	0.26087	14	0.202899	34	0.492754	34	0.492754	19	0.275362	15	0.217391	19	0.275362	16	0.231884	0.550725
635	Puducherry	Puducherry	27	Puducherry	14	0.215385	13	0.2	14	0.215385	28	0.430769	27	0.415385	16	0.246154	12	0.184615	15	0.230769	22	0.338462	0.476923
636	Mahe	Mahe	27	Puducherry	23	0.442308	5	0.0961538	3	0.0576923	25	0.480769	29	0.557692	12	0.230769	13	0.25	16	0.307692	11	0.211538	0.538462
637	Karaikal	Karaikal	27	Puducherry	11	0.148649	13	0.175676	14	0.189189	26	0.351351	32	0.432432	15	0.202703	11	0.148649	21	0.283784	27	0.364865	0.486486
638	Nicobars	Nicobar	1	Andaman and Nicobar Islands	17	0.236111	9	0.125	5	0.0694444	20	0.277778	51	0.708333	10	0.138889	10	0.138889	41	0.569444	11	0.152778	0.708333
639	North & Middle Andaman	North & Middle Andaman	1	Andaman and Nicobar Islands	20	0.384615	16	0.307692	15	0.288462	30	0.576923	30	0.576923	13	0.25	17	0.326923	13	0.25	9	0.173077	0.5
640	South Andaman	South Andaman	1	Andaman and Nicobar Islands	9	0.152542	8	0.135593	8	0.135593	17	0.288136	43	0.728814	7	0.118644	10	0.169492	33	0.559322	9	0.152542	0.677966
