# Supplementary material for: A typology of dietary and anthropometric measures of nutritional need among children across districts and parliamentary constituencies in India, 2016
Source: J Glob Health. 2020 Aug 24;10(2):020424. doi: 10.7189/jogh.10.020424 (PMC7569191; doi:10.7189/jogh.10.020424)
Supplement: Online Supplementary Document [file jogh-10-020424-s001.zip › Beckerman AU Supplementary Table 2.xlsx]

## Sheet: OUTPUT - PC-Level Estimates
Supplementary Table 2. Parliamentary Constituency (PC)-level percentage of anthropometric failure, dietary failure, types of Dietary and Anthropometric Failures, and discordance between dietary and anthropometric failures expressed as percentages in India.
PC ID	PC	State	Stunting		Underweight		Wasting		Any Anthropometric Failure		Dietary Failure (<5 food groups)		Anthropometric Failure Only (AFO)		Both Failures (BF)		Dietary Failure Only (DFO)		Neither Failure (NF)		Discordance
			Frequency	Percentage	Frequency	Percentage	Frequency	Percentage	Frequency	Percentage	Frequency	Percentage	Frequency	Percentage	Frequency	Percentage	Frequency	Percentage	Frequency	Percentage
PC_001	Andaman & Nicobar Islands	Andaman & Nicobar Island	14.4339	0.250194	11.5589	0.20036	10.7963	0.187142	22.9377	0.397598	38.5666	0.668508	9.86879	0.171064	13.0689	0.226534	25.4977	0.441974	9.2552	0.160428	0.613038
PC_003	Araku	Andhra Pradesh	15.7693	0.272683	17.5944	0.304243	12.9294	0.223576	26.9055	0.46525	44.4504	0.768635	6.55418	0.113335	20.3514	0.351915	24.099	0.41672	6.82571	0.11803	0.530055
PC_006	Anakapalli	Andhra Pradesh	9.11999	0.210838	14.0904	0.325745	11.0484	0.25542	18.1639	0.419917	32.1898	0.744173	6.0312	0.139431	12.1327	0.280486	20.0572	0.463687	5.03478	0.116396	0.603118
PC_009	Srikakulam	Andhra Pradesh	16	0.266667	15	0.25	11	0.183333	25	0.416667	51	0.85	3	0.05	22	0.366667	29	0.483333	6	0.1	0.533333
PC_010	Eluru	Andhra Pradesh	10.5796	0.252619	12.0619	0.288014	10.2904	0.245714	19.5759	0.467434	36.9033	0.881178	3.25423	0.0777047	16.3217	0.389729	20.5816	0.491449	1.72198	0.0411174	0.569153
PC_013	Rajahmundry	Andhra Pradesh	12.6399	0.231995	13.1053	0.240537	11.596	0.212836	23.3052	0.427748	46.2582	0.849032	3.71022	0.068098	19.595	0.35965	26.6632	0.489382	4.51507	0.0828704	0.55748
PC_015	Narsapuram	Andhra Pradesh	11	0.275	12	0.3	10	0.25	19	0.475	36	0.9	3	0.075	16	0.4	20	0.5	1	0.025	0.575
PC_017	Amlapuram	Andhra Pradesh	13	0.209677	13	0.209677	12	0.193548	25	0.403226	51	0.822581	4	0.0645161	21	0.33871	30	0.483871	7	0.112903	0.548387
PC_018	Narasaraopet	Andhra Pradesh	4	0.0740741	14	0.259259	12	0.222222	17	0.314815	42	0.777778	3	0.0555556	14	0.259259	28	0.518519	9	0.166667	0.574074
PC_019	Machilipatnam	Andhra Pradesh	9.0104	0.191826	12.0013	0.255499	10.9964	0.234107	20.9927	0.446922	38.9899	0.83007	3.99569	0.0850657	16.997	0.361856	21.9928	0.468214	3.98623	0.0848642	0.553279
PC_020	Guntur	Andhra Pradesh	4.00598	0.0741672	14.0031	0.259256	12.003	0.222225	17.0082	0.314891	42.0063	0.77771	3.00372	0.0556112	14.0044	0.25928	28.0019	0.51843	9.0028	0.166679	0.574041
PC_021	Ongole	Andhra Pradesh	17	0.226667	19	0.253333	17	0.226667	33	0.44	50	0.666667	11	0.146667	22	0.293333	28	0.373333	14	0.186667	0.52
PC_022	Bapatla	Andhra Pradesh	10.5502	0.160207	16.8529	0.255914	14.7994	0.224731	25.3851	0.385477	47.0893	0.71506	7.04533	0.106984	18.3398	0.278493	28.7496	0.436567	11.7191	0.177956	0.543551
PC_023	Kurnool	Andhra Pradesh	39	0.393939	32	0.323232	22	0.222222	54	0.545455	84	0.848485	9	0.0909091	45	0.454545	39	0.393939	6	0.0606061	0.484848
PC_026	Vizianagaram	Andhra Pradesh	21.6135	0.328136	20.0556	0.304484	13.2719	0.201495	32.8739	0.499091	51.8465	0.787134	6.32997	0.0961016	26.5439	0.402989	25.3027	0.384145	7.69097	0.116764	0.480247
PC_027	Kakinada	Andhra Pradesh	13	0.209677	13	0.209677	12	0.193548	25	0.403226	51	0.822581	4	0.0645161	21	0.33871	30	0.483871	7	0.112903	0.548387
PC_029	Rajampet	Andhra Pradesh	19.9366	0.293513	20.8386	0.306793	17.0309	0.250735	32.158	0.47344	57.9737	0.853508	5.37629	0.0791515	26.7817	0.394289	31.192	0.459219	4.57406	0.0673408	0.538371
PC_030	Nellore	Andhra Pradesh	12.7153	0.238197	19.3704	0.362867	14.5617	0.272786	29.0272	0.543769	42.6657	0.79926	6.59833	0.123607	22.4289	0.420162	20.2368	0.379098	4.11749	0.0771331	0.502705
PC_031	Anantapur	Andhra Pradesh	35	0.466667	30	0.4	11	0.146667	44	0.586667	53	0.706667	14	0.186667	30	0.4	23	0.306667	8	0.106667	0.493333
PC_032	Kadapa	Andhra Pradesh	18	0.28125	17	0.265625	17	0.265625	34	0.53125	49	0.765625	6	0.09375	28	0.4375	21	0.328125	9	0.140625	0.421875
PC_033	Nandyal	Andhra Pradesh	39	0.393939	32	0.323232	22	0.222222	54	0.545455	84	0.848485	9	0.0909091	45	0.454545	39	0.393939	6	0.0606061	0.484848
PC_035	Chittoor	Andhra Pradesh	20.9979	0.299987	22.9957	0.328529	17.0001	0.242873	31.0024	0.442917	62.99	0.899909	5.00077	0.0714436	26.0016	0.371473	36.9884	0.528436	2.00518	0.0286471	0.59988
PC_036	Tirupati	Andhra Pradesh	15.5821	0.265838	20.97	0.357758	15.473	0.263977	29.8654	0.509518	50.0749	0.854301	5.81116	0.0991411	24.0543	0.410377	26.0206	0.443924	2.72902	0.0465583	0.543065
PC_037	Hindupur	Andhra Pradesh	35	0.466667	30	0.4	11	0.146667	44	0.586667	53	0.706667	14	0.186667	30	0.4	23	0.306667	8	0.106667	0.493333
PC_039	Vijayawada	Andhra Pradesh	9	0.191489	12	0.255319	11	0.234043	21	0.446809	39	0.829787	4	0.0851064	17	0.361702	22	0.468085	4	0.0851064	0.553191
PC_040	Visakhapatnam	Andhra Pradesh	11.0453	0.234242	15.4776	0.328239	11.7613	0.249426	20.7436	0.439916	35.0813	0.743982	6.50002	0.137848	14.2435	0.302068	20.8378	0.441914	5.57212	0.11817	0.579762
PC_044	Arunachal West	Arunanchal Pradesh	21.4995	0.332296	14.1545	0.218771	10.6902	0.165228	31.3323	0.484271	48.0203	0.742201	8.27993	0.127975	23.0523	0.356297	24.9679	0.385904	8.39963	0.129825	0.513879
PC_045	Arunachal East	Arunanchal Pradesh	23.8941	0.30974	11.3897	0.147644	8.76941	0.113678	31.2183	0.404683	44.2059	0.573042	12.4153	0.160939	18.803	0.243744	25.4029	0.329298	20.5213	0.266018	0.490238
PC_046	Lakhimpur	Assam	31.2653	0.326139	21.4907	0.224177	10.0656	0.104997	40.1078	0.418377	65.8784	0.687199	11.2995	0.117869	28.8083	0.300509	37.0701	0.38669	18.6872	0.194932	0.504559
PC_047	Dibrugarh	Assam	31.8375	0.381784	27.0488	0.32436	13.1258	0.1574	43.4222	0.520704	54.8009	0.657153	15.6713	0.187924	27.7509	0.332779	27.05	0.324374	12.9192	0.154923	0.512298
PC_048	Jorhat	Assam	24.8509	0.336743	10.9087	0.147819	6.16638	0.0835579	29.2912	0.396913	48.3771	0.655538	10.0543	0.136241	19.2369	0.260671	29.1402	0.394866	15.3662	0.208221	0.531108
PC_049	Tezpur	Assam	27.3574	0.316398	20.1684	0.233255	17.4406	0.201707	44.4971	0.514625	67.1679	0.776821	11.1915	0.129434	33.3056	0.385191	33.8623	0.39163	8.10565	0.0937448	0.521064
PC_050	Kaliabor	Assam	39.5041	0.401348	25.0706	0.254708	13.4733	0.136884	48.4809	0.492548	61.7722	0.627583	17.6418	0.179234	30.8391	0.313314	30.9331	0.314269	19.0147	0.193182	0.493504
PC_051	Mangaldoi	Assam	34.6456	0.387156	24.5773	0.274644	18.9055	0.211264	48.565	0.542701	70.7535	0.790652	11.7098	0.130853	36.8553	0.411848	33.8983	0.378804	7.02432	0.0784949	0.509657
PC_052	Nagaon	Assam	47.6995	0.388962	33.7414	0.275142	15.688	0.127926	57.0675	0.465353	91.7985	0.748565	14.0989	0.114969	42.9686	0.350384	48.83	0.398181	16.7352	0.136466	0.513149
PC_053	Autonomous District	Assam	29.7069	0.323573	20.3754	0.221932	17.3756	0.189258	40.398	0.440022	61.9154	0.674394	15.8654	0.172809	24.5326	0.267214	37.3828	0.40718	14.0282	0.152798	0.579989
PC_054	Dhubri	Assam	44.5783	0.420843	40.4679	0.382039	28.1022	0.2653	63.367	0.598219	80.3158	0.758225	14.6646	0.138442	48.7024	0.459777	31.6134	0.298448	10.9457	0.103334	0.436889
PC_055	Karimganj	Assam	43.0893	0.34482	36.2815	0.290341	26.2651	0.210186	65.4282	0.523586	96.0084	0.768303	15.9323	0.127498	49.4959	0.396089	46.5125	0.372215	13.0209	0.104199	0.499712
PC_056	Silchar	Assam	26	0.313253	28	0.337349	24	0.289157	44	0.53012	80	0.963855	3	0.0361446	41	0.493976	39	0.46988	0	0	0.506024
PC_057	Kokrajhar	Assam	32.9492	0.350933	21.9789	0.23409	15.1941	0.161828	45.0253	0.479551	64.8845	0.691066	14.4254	0.153641	30.5998	0.32591	34.2846	0.365156	14.5805	0.155293	0.518797
PC_058	Guwahati	Assam	22.9323	0.296765	15.4986	0.200565	10.7379	0.138958	33.6036	0.434861	52.2191	0.675762	8.7801	0.113622	24.8235	0.321239	27.3955	0.354523	16.2752	0.210616	0.468145
PC_059	Barpeta	Assam	35.6872	0.367574	25.0611	0.258126	18.4337	0.189864	50.6974	0.522176	71.3843	0.735248	14.3841	0.148155	36.3132	0.374021	35.0711	0.361227	11.3203	0.116597	0.509382
PC_060	Muzaffarpur	Bihar	51	0.361702	59	0.41844	38	0.269504	80	0.567376	121	0.858156	8	0.0567376	72	0.510638	49	0.347518	12	0.0851064	0.404255
PC_061	Valmiki Nagar	Bihar	46	0.345865	44	0.330827	31	0.233083	71	0.533835	105	0.789474	16	0.120301	55	0.413534	50	0.37594	12	0.0902256	0.496241
PC_062	Araria	Bihar	93	0.462687	84	0.41791	46	0.228856	129	0.641791	154	0.766169	33	0.164179	96	0.477612	58	0.288557	14	0.0696517	0.452736
PC_063	Gopalganj	Bihar	42	0.302158	39	0.280576	32	0.230216	71	0.510791	110	0.791367	17	0.122302	54	0.388489	56	0.402878	12	0.0863309	0.52518
PC_064	Siwan	Bihar	50	0.331126	44	0.291391	30	0.198675	79	0.523179	127	0.84106	13	0.0860927	66	0.437086	61	0.403974	11	0.0728477	0.490066
PC_065	Vaishali	Bihar	57.6566	0.380719	61.2772	0.404626	37.9875	0.25084	86.4849	0.571078	129.306	0.853838	10.0596	0.0664257	76.4253	0.504652	52.8812	0.349186	12.0754	0.0797362	0.415612
PC_066	Jhanjharpur	Bihar	78	0.453488	75	0.436047	37	0.215116	103	0.598837	136	0.790698	28	0.162791	75	0.436047	61	0.354651	8	0.0465116	0.517442
PC_067	Supaul	Bihar	95.9956	0.444677	104.796	0.485442	61.1292	0.283167	139.505	0.646224	181.934	0.842767	22.9037	0.106096	116.601	0.540128	65.3328	0.302639	11.0394	0.0511373	0.408735
PC_068	Pashchim Champaran	Bihar	56.0322	0.374236	55.6121	0.371431	35.5593	0.237499	83.9354	0.5606	122.523	0.818327	14.0205	0.0936421	69.9149	0.466958	52.6084	0.351369	13.1803	0.0880308	0.445011
PC_069	Madhubani	Bihar	73.1397	0.437245	70.1354	0.419284	37.0529	0.22151	98.5579	0.5892	132.752	0.793622	24.2156	0.144766	74.3423	0.444434	58.4101	0.349188	10.3061	0.0616121	0.493954
PC_070	Kishanganj	Bihar	93.4398	0.488924	75.8048	0.396649	43.6613	0.228458	123.081	0.644022	154.02	0.805907	24.7291	0.129395	98.352	0.514627	55.6676	0.291281	12.3646	0.0646975	0.420676
PC_071	Darbhanga	Bihar	65.1241	0.409251	62.124	0.390398	37.0023	0.232529	91.1165	0.572592	127.091	0.798662	18.0935	0.113703	73.0229	0.458889	54.068	0.339773	13.9454	0.0876353	0.453476
PC_072	Purnia	Bihar	95.8531	0.463431	90.2367	0.436276	50.704	0.245144	124.526	0.602057	171.413	0.828748	23.3966	0.113118	101.129	0.488939	70.2839	0.339808	12.0242	0.0581346	0.452926
PC_073	Maharajganj	Bihar	55.4894	0.379302	48.1203	0.32893	27.9657	0.191161	79.0392	0.540279	118.866	0.812519	14.3726	0.098245	64.6666	0.442034	54.1995	0.370485	13.0547	0.0892363	0.46873
PC_074	Madhepura	Bihar	83.6095	0.418417	92.3699	0.462258	57.9391	0.289952	127.102	0.636074	177.724	0.889408	12.7813	0.0639632	114.321	0.572111	63.4034	0.317298	9.31747	0.0466286	0.381261
PC_075	Begusarai	Bihar	65	0.349462	75	0.403226	53	0.284946	106	0.569892	161	0.865591	14	0.0752688	92	0.494624	69	0.370968	11	0.0591398	0.446237
PC_076	Arrah	Bihar	72	0.416185	76	0.439306	46	0.265896	112	0.647399	142	0.820809	18	0.104046	94	0.543353	48	0.277457	13	0.0751445	0.381503
PC_077	Sasaram	Bihar	84.565	0.479723	75.5418	0.428536	42.8927	0.243323	114.947	0.652077	164.03	0.930515	6.36407	0.0361023	108.583	0.615975	55.4468	0.31454	5.88466	0.0333827	0.350643
PC_078	Nawada	Bihar	79.492	0.467046	73.6793	0.432894	40.7426	0.239379	101.909	0.598753	131.258	0.771188	24.2245	0.142328	77.6842	0.456425	53.5733	0.314764	14.7196	0.0864834	0.457092
PC_079	Banka	Bihar	88.5487	0.465773	84.9068	0.446617	53.4192	0.28099	125.588	0.660602	162.9	0.856865	18.6568	0.0981364	106.931	0.562466	55.9686	0.294399	8.55474	0.0449986	0.392536
PC_080	Nalanda	Bihar	74	0.517483	59	0.412587	35	0.244755	93	0.65035	120	0.839161	17	0.118881	76	0.531469	44	0.307692	6	0.041958	0.426573
PC_081	Katihar	Bihar	77	0.455621	73	0.431953	44	0.260355	107	0.633136	148	0.87574	13	0.0769231	94	0.556213	54	0.319527	8	0.0473373	0.39645
PC_082	Samastipur	Bihar	79.3102	0.470301	69.9718	0.414925	39.4069	0.233679	106.916	0.634	142.154	0.842959	12.4712	0.0739528	94.4447	0.560047	47.7094	0.282912	14.0117	0.0830881	0.356864
PC_083	Khagaria	Bihar	89.6746	0.427766	86.2016	0.411198	53.3655	0.254564	130.036	0.620295	178.443	0.851206	18.6822	0.0891179	111.353	0.531177	67.0893	0.320029	12.5101	0.0596757	0.409147
PC_084	Pataliputra	Bihar	118	0.405498	124	0.426117	95	0.32646	182	0.62543	260	0.893471	14	0.04811	168	0.57732	92	0.316151	17	0.0584192	0.364261
PC_085	Buxar	Bihar	78.1062	0.440102	69.0985	0.389347	38.9203	0.219303	107.558	0.606051	151.16	0.851735	12.2243	0.0688796	95.3334	0.537171	55.8266	0.314564	14.0887	0.0793851	0.383444
PC_086	Patna Sahib	Bihar	117.613	0.40673	122.733	0.424436	93.4768	0.323261	180.638	0.624683	258.022	0.89229	14.2714	0.0493535	166.367	0.575329	91.6547	0.31696	16.8749	0.0583567	0.366314
PC_087	Bhagalpur	Bihar	94.9727	0.467971	75.046	0.369784	46.0342	0.22683	131.974	0.65029	165.989	0.817899	25.9674	0.127952	106.006	0.522338	59.9829	0.295562	10.9892	0.0541484	0.423514
PC_088	Munger	Bihar	94.7475	0.457395	91.8594	0.443453	55.5746	0.268287	132.939	0.641764	178.883	0.863563	17.7127	0.0855083	115.226	0.556255	63.6575	0.307308	10.5496	0.0509284	0.392816
PC_089	Purba Champaran	Bihar	64.022	0.395206	64.9989	0.401236	38.9907	0.240689	94.0076	0.580307	135.985	0.839434	12.0212	0.0742068	81.9864	0.5061	53.999	0.333334	13.9898	0.0863588	0.407541
PC_090	Sheohar	Bihar	80.9899	0.468329	75.9712	0.439308	39.6134	0.229067	108.039	0.62474	144.886	0.837813	17.1869	0.099384	90.8519	0.525356	54.0345	0.312457	10.8607	0.0628026	0.411841
PC_091	Sitamarhi	Bihar	103	0.559783	94	0.51087	42	0.228261	127	0.690217	155	0.842391	23	0.125	104	0.565217	51	0.277174	6	0.0326087	0.402174
PC_092	Ujiapur	Bihar	85.0717	0.481787	71.5578	0.405254	38.9102	0.220361	112.468	0.63694	150.07	0.849892	12.9839	0.0735317	99.484	0.563409	50.586	0.286484	13.5214	0.0765759	0.360016
PC_093	Hajipur	Bihar	93.0624	0.467211	68.0981	0.34188	33.0961	0.166156	117.125	0.588016	166.18	0.834291	21.9954	0.110426	95.1298	0.47759	71.0503	0.356701	11.0116	0.0552828	0.467127
PC_094	Karakat	Bihar	76.1567	0.487703	74.3079	0.475863	44.7583	0.286629	104.685	0.670395	138.936	0.88974	11.5964	0.0742623	93.0885	0.596132	45.848	0.293607	5.62118	0.0359977	0.36787
PC_095	Saran (Chhapra)	Bihar	58	0.402778	50	0.347222	27	0.1875	79	0.548611	115	0.798611	15	0.104167	64	0.444444	51	0.354167	14	0.0972222	0.458333
PC_096	Jamui	Bihar	82.9292	0.467566	86.9749	0.490376	57.2811	0.322959	123.207	0.694658	148.627	0.83798	20.9549	0.118147	102.252	0.576511	46.3751	0.261469	7.78149	0.0438731	0.379616
PC_097	Aurangabad	Bihar	100.183	0.514349	104.311	0.53554	61.1006	0.313696	136.359	0.70008	163.806	0.840994	25.6182	0.131526	110.741	0.568554	53.0649	0.27244	5.3524	0.0274797	0.403966
PC_098	Gaya	Bihar	121.756	0.52799	126.62	0.54908	68.7755	0.298241	163.635	0.709593	194.543	0.843625	31.9872	0.138711	131.648	0.570882	62.8955	0.272743	4.07355	0.0176647	0.411453
PC_099	Jahanabad	Bihar	94.1051	0.499146	90.0483	0.477628	49.5203	0.262663	127.887	0.67833	154.489	0.819431	24.3003	0.128892	103.587	0.549437	50.9025	0.269994	9.74265	0.0516764	0.398886
PC_111	Chandigarh	Chandigarh	12	0.25	14	0.291667	12	0.25	20	0.416667	46	0.958333	1	0.0208333	19	0.395833	27	0.5625	1	0.0208333	0.583333
PC_100	Janjgir-Champa	Chhattisgarh	46.2342	0.365272	33.9186	0.267973	25.0839	0.198175	67.6789	0.534695	98.7633	0.780277	16.5048	0.130396	51.174	0.404299	47.5893	0.375978	11.3066	0.0893273	0.506374
PC_101	Raipur	Chhattisgarh	68	0.354167	48	0.25	31	0.161458	99	0.515625	161	0.838542	15	0.078125	84	0.4375	77	0.401042	16	0.0833333	0.479167
PC_102	Surguja	Chhattisgarh	28.0574	0.252269	36.0783	0.324386	34.0752	0.306376	57.1267	0.513636	82.1622	0.738734	15.0243	0.135086	42.1024	0.37855	40.0598	0.360184	14.0338	0.12618	0.49527
PC_103	Bilaspur	Chhattisgarh	37	0.352381	39	0.371429	30	0.285714	63	0.6	86	0.819048	13	0.12381	50	0.47619	36	0.342857	6	0.0571429	0.466667
PC_104	Rajnandgaon	Chhattisgarh	43.856	0.437325	35.443	0.353432	21.8115	0.217501	61.452	0.61279	81.4516	0.812223	9.69015	0.0966288	51.7618	0.516161	29.6898	0.296062	9.14051	0.0911478	0.392691
PC_105	Durg	Chhattisgarh	56	0.304348	50	0.271739	37	0.201087	90	0.48913	165	0.896739	10	0.0543478	80	0.434783	85	0.461957	9	0.048913	0.516304
PC_106	Mahasamund	Chhattisgarh	47.8772	0.379048	39.916	0.316019	29.0962	0.230357	70.5613	0.558641	100.752	0.79766	14.8757	0.117773	55.6856	0.440868	45.066	0.356792	10.6816	0.0845673	0.474565
PC_107	Raigarh	Chhattisgarh	23.6455	0.281938	28.051	0.334468	17.1846	0.204901	38.337	0.457114	64.7799	0.772407	9.10612	0.108577	29.2309	0.348536	35.549	0.423871	9.98157	0.119016	0.532448
PC_108	Kanker	Chhattisgarh	46.2166	0.344693	51.1645	0.381596	36.9096	0.275279	77.1709	0.575556	118.658	0.884978	8.57755	0.0639732	68.5933	0.511583	50.065	0.373395	6.84461	0.0510486	0.437368
PC_109	Bastar	Chhattisgarh	46.0446	0.463902	47.2698	0.476246	34.4367	0.346951	69.8922	0.704167	87.32	0.879752	7.99654	0.0805655	61.8957	0.623602	25.4243	0.256151	3.93865	0.039682	0.336716
PC_110	Korba	Chhattisgarh	51.7309	0.266049	69.416	0.357002	64.8673	0.333608	110.321	0.567377	160.654	0.826236	18.8033	0.0967041	91.5182	0.470672	69.1362	0.355563	14.9837	0.0770603	0.452267
PC_120	Dadra & Nagar Haveli	Dadara & Nagar Havelli	33.0677	0.449862	28.3155	0.385212	19.8495	0.270039	48.2499	0.656405	71.215	0.968829	1.63663	0.0222651	46.6132	0.634139	24.6018	0.334689	0.654652	0.00890606	0.356955
PC_112	Daman & Diu	Daman & Diu	5.20397	0.113766	7.19098	0.157204	11.9013	0.260178	16.8296	0.367916	35.5349	0.776837	3.09005	0.0675524	13.7395	0.300364	21.7953	0.476473	7.11809	0.15561	0.544026
PC_121	South Goa	Goa	10.4494	0.185524	9.42385	0.167316	11.9873	0.212829	20.5812	0.365409	42.1879	0.749026	2.00197	0.0355441	18.5792	0.329865	23.6087	0.419161	12.1338	0.21543	0.454705
PC_122	North Goa	Goa	13	0.25	6	0.115385	6	0.115385	18	0.346154	43	0.826923	2	0.0384615	16	0.307692	27	0.519231	7	0.134615	0.557692
PC_123	Bardoli	Gujarat	18.9456	0.296523	21.716	0.339884	21.0755	0.329859	37.215	0.582465	55.1592	0.863315	4.28525	0.0670698	32.9298	0.515395	22.2294	0.347919	4.44791	0.0696157	0.414989
PC_124	Junagadh	Gujarat	19.0798	0.31356	10.3133	0.169489	15.6887	0.25783	32.7683	0.538519	56.4583	0.927842	2.23434	0.0367194	30.534	0.501799	25.9243	0.426043	2.15641	0.0354387	0.462762
PC_125	Surat	Gujarat	20	0.322581	17	0.274194	16	0.258065	35	0.564516	54	0.870968	5	0.0806452	30	0.483871	24	0.387097	3	0.0483871	0.467742
PC_126	Kheda	Gujarat	28.0966	0.360653	29.9405	0.384321	25.8262	0.33151	46.9418	0.602553	68.9071	0.884505	5.38941	0.0691795	41.5524	0.533374	27.3548	0.351131	3.60819	0.0463155	0.420311
PC_127	Ahmadabad (West)	Gujarat	18	0.305085	15	0.254237	19	0.322034	34	0.576271	53	0.898305	2	0.0338983	32	0.542373	21	0.355932	4	0.0677966	0.389831
PC_128	Jamnagar	Gujarat	31	0.392405	21	0.265823	22	0.278481	49	0.620253	64	0.810127	8	0.101266	41	0.518987	23	0.291139	7	0.0886076	0.392405
PC_129	Sabar Kantha	Gujarat	32	0.390244	32	0.390244	19	0.231707	45	0.54878	75	0.914634	5	0.0609756	40	0.487805	35	0.426829	2	0.0243902	0.487805
PC_130	Banas Kantha	Gujarat	39	0.378641	39	0.378641	22	0.213592	60	0.582524	88	0.854369	8	0.0776699	52	0.504854	36	0.349515	7	0.0679612	0.427184
PC_131	Patan	Gujarat	29.6049	0.378423	27.6286	0.353161	16.3989	0.209618	42.1609	0.538918	70.1243	0.896359	4.75796	0.0608183	37.4029	0.4781	32.7214	0.418259	3.35011	0.0428226	0.479077
PC_132	Panch Mahals	Gujarat	23.7569	0.306855	33.6537	0.434688	34.8535	0.450184	50.8395	0.656667	69.4061	0.896483	4.99063	0.0644613	45.8488	0.592206	23.5573	0.304277	3.02371	0.0390557	0.368739
PC_133	Dohad	Gujarat	33.5249	0.368435	46.206	0.507799	36.3743	0.399749	62.8264	0.690456	80.7865	0.887835	7.17499	0.0788524	55.6514	0.611603	25.1351	0.276232	3.03119	0.0333125	0.355084
PC_134	Vadodara	Gujarat	19	0.327586	14	0.241379	9	0.155172	25	0.431034	50	0.862069	7	0.12069	18	0.310345	32	0.551724	1	0.0172414	0.672414
PC_135	Anand	Gujarat	27.9783	0.399841	19.9857	0.285617	18.975	0.271173	41.9582	0.599629	62.9705	0.899917	3.01083	0.043028	38.9474	0.556601	24.0231	0.343316	3.99237	0.0570553	0.386344
PC_136	Amreli	Gujarat	21.5748	0.360715	17.1369	0.286517	13.0492	0.218173	31.5796	0.527989	51.3285	0.858176	4.48074	0.0749147	27.0989	0.453074	24.2296	0.405102	4.00194	0.0669096	0.480016
PC_137	Ahmadabad (East)	Gujarat	21.2666	0.334025	20.8312	0.327187	17.1233	0.268949	36.6681	0.575929	59.5807	0.935807	2.00559	0.0315009	34.6625	0.544428	24.9183	0.39138	2.08141	0.0326918	0.42288
PC_138	Rajkot	Gujarat	20.0092	0.303114	11.0082	0.16676	12.0082	0.181909	30.0158	0.454701	58.0065	0.878723	3.00402	0.045507	27.0118	0.409194	30.9947	0.469529	5.00172	0.0757696	0.515036
PC_139	Surendranagar	Gujarat	24.7717	0.365405	23.8682	0.352077	21.4887	0.316978	43.2069	0.637341	63.4056	0.93529	2.03569	0.0300283	41.1712	0.607312	22.2344	0.327978	2.35115	0.0346816	0.358006
PC_140	Navsari	Gujarat	22.1637	0.370148	19.1622	0.32002	18.1617	0.303311	35.7357	0.596807	50.4383	0.84235	5.00255	0.0835456	30.7331	0.513262	19.7052	0.329088	4.43721	0.0741042	0.412634
PC_141	Bharuch	Gujarat	30.3983	0.424285	26.8532	0.374804	18.8793	0.263509	42.7174	0.596229	62.9731	0.878948	5.43624	0.0758764	37.2812	0.520353	25.6919	0.358595	3.23666	0.0451758	0.434471
PC_142	Chhota Udaipur	Gujarat	24.3923	0.354927	22.4534	0.326714	18.1493	0.264086	36.7578	0.534854	60.8645	0.885624	6.31754	0.091925	30.4403	0.442929	30.4242	0.442695	1.54294	0.0224509	0.53462
PC_143	Porbandar	Gujarat	15.7395	0.255416	10.7868	0.175045	14.3192	0.232368	28.8139	0.467583	55.7933	0.905398	2.46917	0.0400689	26.3447	0.427514	29.4486	0.477884	3.36048	0.0545329	0.517953
PC_144	Valsad	Gujarat	23.0225	0.380703	25.3816	0.419714	24.1144	0.39876	35.2265	0.582511	46.9902	0.777037	9.43974	0.156097	25.7867	0.426414	21.2035	0.350624	4.04359	0.0668655	0.506721
PC_145	Gandhinagar	Gujarat	19.8946	0.32216	18.3581	0.297278	17.9527	0.290713	35.5746	0.576069	56.8403	0.920432	2.00601	0.0324838	33.5686	0.543585	23.2718	0.376846	2.90766	0.0470845	0.40933
PC_146	Mahesana	Gujarat	30.7527	0.411658	27.4737	0.367765	20.3081	0.271846	45.7774	0.612779	68.2719	0.913893	2.86282	0.0383219	42.9146	0.574458	25.3573	0.339435	3.56978	0.0477853	0.377757
PC_147	Bhavnagar	Gujarat	26	0.419355	26	0.419355	16	0.258065	36	0.580645	55	0.887097	3	0.0483871	33	0.532258	22	0.354839	4	0.0645161	0.403226
PC_543	Kachchh	Gujarat	25.9629	0.347991	23.7015	0.317681	24.7039	0.331116	45.2819	0.606933	64.8987	0.869864	5.54221	0.0742845	39.7397	0.532648	25.159	0.337216	4.16693	0.0558512	0.411501
PC_152	Ambala	Haryana	18.8803	0.269363	20.0634	0.286244	19.3902	0.276639	36.7673	0.524556	57.7925	0.824521	5.83086	0.0831885	30.9364	0.441368	26.8561	0.383153	6.46882	0.0922902	0.466342
PC_153	Krukshetra	Haryana	30.846	0.324949	25.0532	0.263925	21.2935	0.224318	47.7584	0.503114	84.1485	0.886468	4.29807	0.0452783	43.4603	0.457836	40.6881	0.428632	6.47906	0.0682541	0.47391
PC_154	Sirsa	Haryana	39.2461	0.328322	29.0776	0.243255	24.4949	0.204917	60.5717	0.506725	109.546	0.916433	6.05114	0.0506221	54.5205	0.456103	55.0258	0.46033	3.93802	0.0329444	0.510952
PC_155	Karnal	Haryana	33.8587	0.361541	29.3759	0.313675	23.3824	0.249676	50.1073	0.535043	79.9537	0.85374	8.64457	0.0923062	41.4628	0.442737	38.4909	0.411004	5.05279	0.0539534	0.50331
PC_156	Sonipat	Haryana	34.5207	0.394648	23.4573	0.268169	23.3145	0.266536	51.233	0.585706	69.4473	0.793936	12.212	0.13961	39.021	0.446096	30.4263	0.34784	5.81285	0.0664537	0.487451
PC_157	Hisar	Haryana	27.5998	0.296841	22.5701	0.242745	19.9152	0.214191	46.2389	0.497307	80.353	0.864209	6.92776	0.0745092	39.3111	0.422797	41.0418	0.441411	5.69795	0.0612823	0.51592
PC_158	Rohtak	Haryana	30.1566	0.301382	18.2166	0.182055	13.0062	0.129983	42.6843	0.426582	83.065	0.830143	4.08869	0.040862	38.5956	0.385721	44.4694	0.444422	12.9074	0.128995	0.485284
PC_159	Bhiwani - Mahendragarh	Haryana	36.7093	0.359158	23.9705	0.234523	15.1756	0.148475	51.2079	0.50101	85.0067	0.831691	8.86776	0.0867607	42.3401	0.414249	42.6665	0.417442	8.33495	0.0815478	0.504203
PC_160	Gurgaon	Haryana	43.6652	0.397037	29.6088	0.269226	20.9124	0.190152	61.1862	0.556352	94.8572	0.862514	9.68143	0.0880309	51.5048	0.468321	43.3524	0.394193	5.43899	0.0494554	0.482224
PC_161	Faridabad	Haryana	23.6713	0.280921	20.2923	0.24082	21.3167	0.252978	42.8924	0.509029	59.036	0.700615	12.5494	0.148931	30.343	0.360098	28.693	0.340516	12.6778	0.150455	0.489447
PC_148	Hamirpur	Himachal Pradesh	13.9034	0.204139	9.39132	0.13789	9.96101	0.146255	22.9522	0.337001	50.4436	0.740648	6.13626	0.0900969	16.8159	0.246904	33.6276	0.493744	11.5275	0.169255	0.583841
PC_149	Kangra	Himachal Pradesh	13.5864	0.225338	13.5343	0.224474	8.04167	0.133375	22.4153	0.371769	46.7897	0.77603	2.90251	0.0481396	19.5128	0.32363	27.2769	0.4524	10.6014	0.17583	0.50054
PC_150	Shimla	Himachal Pradesh	17.2828	0.259049	18.9945	0.284705	12.4266	0.18626	29.5694	0.443209	54.3418	0.814518	5.60909	0.0840735	23.9603	0.359136	30.3815	0.455382	6.76566	0.101409	0.539455
PC_151	Mandi	Himachal Pradesh	17.0792	0.235168	9.00689	0.124018	9.78401	0.134718	25.4319	0.350178	59.188	0.814974	5.92917	0.0816401	19.5028	0.268538	39.6852	0.546436	7.50847	0.103386	0.628076
PC_176	Leh (Ladakh)	Jammu & Kashmir	26.7859	0.269644	12.5023	0.125856	8.03659	0.0809014	35.9386	0.361781	56.7301	0.571081	15.6777	0.157822	20.2609	0.20396	36.4691	0.367122	26.9302	0.271097	0.524943
PC_177	Jammu	Jammu & Kashmir	23.6951	0.288191	9.86994	0.120042	12.9181	0.157115	32.9433	0.400671	44.039	0.535621	14.5936	0.177494	18.3497	0.223177	25.6893	0.312444	23.5878	0.286885	0.489938
PC_178	Srinagar	Jammu & Kashmir	17.928	0.21236	11.1195	0.131712	16.982	0.201155	31.7016	0.37551	50.6557	0.600025	12.4977	0.148037	19.2039	0.227473	31.4518	0.372552	21.2693	0.251938	0.520589
PC_179	Anantnag	Jammu & Kashmir	14.0656	0.1483	7.66649	0.0808309	7.87273	0.0830053	22.0249	0.232217	60.0689	0.63333	9.84648	0.103815	12.1784	0.128402	47.8904	0.504928	24.9308	0.262855	0.608743
PC_180	Baramula	Jammu & Kashmir	31.4807	0.30457	13.3466	0.129126	8.09624	0.0783296	38.7046	0.37446	56.6402	0.547983	18.1623	0.175717	20.5423	0.198742	36.098	0.349241	28.5587	0.2763	0.524958
PC_181	Udhampur	Jammu & Kashmir	29.1622	0.282066	17.3909	0.16821	14.9021	0.144138	41.4621	0.401034	56.5292	0.546768	17.981	0.173917	23.4811	0.227116	33.0481	0.319652	28.8778	0.279315	0.493569
PC_162	Jamshedpur	Jharkhand	58	0.39726	72	0.493151	67	0.458904	107	0.732877	117	0.80137	19	0.130137	88	0.60274	29	0.19863	10	0.0684932	0.328767
PC_163	Singhbhum	Jharkhand	55.2783	0.522899	69.8652	0.660882	50.0712	0.473644	80.9186	0.765442	95.2023	0.900556	6.00725	0.056825	74.9114	0.708617	20.2909	0.19194	4.50544	0.0426187	0.248765
PC_164	Rajmahal	Jharkhand	63.7736	0.53078	58.4741	0.486673	32.0157	0.266463	86.352	0.718698	103.858	0.864394	10.7405	0.089392	75.6115	0.629305	28.246	0.235089	5.55263	0.0462139	0.324481
PC_165	Dumka	Jharkhand	54.1061	0.431842	57.3503	0.457735	44.239	0.353088	86.8903	0.693505	102.377	0.817114	14.9745	0.119517	71.9158	0.573988	30.4616	0.243126	7.9396	0.063369	0.362643
PC_166	Godda	Jharkhand	61.1776	0.469242	56.848	0.436033	34.292	0.263025	85.9872	0.659535	113.034	0.866988	11.9516	0.091671	74.0356	0.567864	38.9984	0.299124	5.3898	0.0413406	0.390795
PC_167	Palamu	Jharkhand	65.8426	0.43669	73.8906	0.490067	53.2243	0.353001	98.7116	0.654688	128.102	0.849617	13.6391	0.0904589	85.0725	0.564229	43.0298	0.285388	9.03521	0.0599245	0.375847
PC_168	Hazaribagh	Jharkhand	69.1475	0.457477	65.173	0.431182	39.9082	0.264031	97.1936	0.643029	136.109	0.900493	8.93486	0.0591127	88.2587	0.583916	47.8505	0.316577	6.10554	0.040394	0.37569
PC_169	Dhanbad	Jharkhand	61.7889	0.35112	75.7849	0.430654	67.3373	0.38265	114.519	0.650761	156.527	0.889476	10.2249	0.058104	104.294	0.592658	52.233	0.296818	9.22473	0.0524203	0.354922
PC_170	Kodarma	Jharkhand	59.1205	0.418203	53.1246	0.375789	32.8791	0.232578	86.1168	0.609167	132.14	0.934725	7.30577	0.0516791	78.811	0.557488	53.3292	0.377237	1.92204	0.013596	0.428916
PC_171	Lohardaga	Jharkhand	49.5539	0.428525	52.2488	0.451829	40.2584	0.34814	77.6679	0.671645	93.2546	0.806433	15.3222	0.132501	62.3458	0.539145	30.9088	0.267289	7.06157	0.061066	0.399789
PC_172	Khunti	Jharkhand	39.6852	0.383882	51.2581	0.495829	39.3331	0.380476	68.6292	0.663863	82.1022	0.79419	15.0341	0.145428	53.5951	0.518435	28.5071	0.275755	6.24216	0.0603816	0.421183
PC_173	Chatra	Jharkhand	62.1765	0.413177	70.7802	0.470351	54.9805	0.365358	100.72	0.669307	126.014	0.837394	17.1825	0.114181	83.5375	0.555126	42.4769	0.282269	7.28707	0.0484242	0.39645
PC_174	Ranchi	Jharkhand	51.2513	0.390477	51.5244	0.392557	38.6922	0.29479	78.85	0.600747	113.465	0.864474	11.2125	0.0854265	67.6375	0.51532	45.8275	0.349153	6.57578	0.0500999	0.43458
PC_175	Giridih	Jharkhand	62.1707	0.365984	72.1282	0.4246	61.9023	0.364403	109.757	0.646112	153.916	0.906064	8.94708	0.0526692	100.81	0.593443	53.106	0.312622	7.01003	0.0412663	0.365291
PC_183	Gulbarga	Karnataka	50.3692	0.500626	46.6014	0.463177	33.7319	0.335265	74.0977	0.736466	85.8654	0.853427	9.00006	0.0894527	65.0976	0.647013	20.7678	0.206414	5.74701	0.0571203	0.295867
PC_184	Bijapur	Karnataka	36	0.493151	26	0.356164	21	0.287671	49	0.671233	64	0.876712	7	0.0958904	42	0.575342	22	0.30137	2	0.0273973	0.39726
PC_185	Chikkodi	Karnataka	35	0.380435	29	0.315217	23	0.25	56	0.608696	84	0.913043	7	0.076087	49	0.532609	35	0.380435	1	0.0108696	0.456522
PC_186	Raichur	Karnataka	36.7626	0.41449	33.015	0.372237	30.2208	0.340733	56.5119	0.637159	78.923	0.88984	7.06905	0.079702	49.4428	0.557457	29.4802	0.332383	2.70146	0.0304583	0.412085
PC_187	Koppal	Karnataka	40.0093	0.454938	34.1064	0.387817	24.3214	0.276554	55.9324	0.635997	76.3352	0.867993	7.60123	0.0864321	48.3312	0.549565	28.004	0.318428	4.00809	0.0455752	0.40486
PC_188	Haveri	Karnataka	21.5489	0.385839	15.0392	0.269281	12.9435	0.231757	32.8458	0.588113	46.646	0.835209	5.46317	0.0978195	27.3826	0.490293	19.2634	0.344916	3.7403	0.0669711	0.442736
PC_189	Davanagere	Karnataka	44	0.536585	34	0.414634	17	0.207317	54	0.658537	67	0.817073	9	0.109756	45	0.54878	22	0.268293	6	0.0731707	0.378049
PC_190	Chikkaballapura	Karnataka	20.3725	0.386756	11.9571	0.226996	8.98851	0.17064	28.7479	0.545755	44.6817	0.848245	3.25625	0.0618172	25.4916	0.483938	19.19	0.364307	4.73751	0.0899377	0.426124
PC_191	Udupi Chikmagalur	Karnataka	7.94848	0.176011	10.5719	0.234103	14.0946	0.312111	21.0412	0.465936	30.5119	0.675655	8.49817	0.188183	12.5431	0.277753	17.9689	0.397902	6.14895	0.136162	0.586085
PC_192	Tumkur	Karnataka	15.0023	0.294176	11.0018	0.21573	15.0006	0.294142	28.0018	0.549078	41.9961	0.823488	4.00173	0.0784686	24.0001	0.470609	17.9961	0.352878	5.00002	0.0980436	0.431347
PC_193	Kolar	Karnataka	21.4803	0.365949	14.7574	0.251416	10.8322	0.184543	29.3487	0.5	50.453	0.859545	4.25769	0.0725363	25.091	0.427464	25.3621	0.432082	3.98663	0.0679184	0.504618
PC_194	Bangalore Rural	Karnataka	15.117	0.293444	10.5475	0.204744	11.7845	0.228756	27.175	0.527508	40.6948	0.789948	4.01816	0.0779987	23.1568	0.449509	17.5379	0.340438	6.80284	0.132054	0.418437
PC_195	Dharwad	Karnataka	24.8834	0.340547	26.5813	0.363784	24.2889	0.332411	42.1787	0.577245	65.7708	0.90012	4.00456	0.0548052	38.1741	0.52244	27.5967	0.377681	3.29354	0.0450744	0.432486
PC_196	Bangalore North	Karnataka	22	0.415094	10	0.188679	8	0.150943	31	0.584906	42	0.792453	5	0.0943396	26	0.490566	16	0.301887	6	0.113208	0.396226
PC_197	Dakshina Kannada	Karnataka	6.02567	0.108402	7.29651	0.131265	11.2919	0.203142	18.2025	0.327464	33.788	0.607847	6.12041	0.110106	12.0821	0.217358	21.7059	0.390489	15.6779	0.282046	0.500596
PC_198	Mysore	Karnataka	17.2105	0.274278	15.2844	0.243583	10.2823	0.163867	26.7705	0.426634	46.4634	0.740473	6.76217	0.107767	20.0084	0.318868	26.455	0.421606	9.52267	0.15176	0.529372
PC_199	Chamrajnagar	Karnataka	13.4887	0.239743	13.4809	0.239604	8.97911	0.159592	23.0044	0.408871	40.1512	0.713634	7.60777	0.135218	15.3966	0.273653	24.7547	0.43998	8.5041	0.151149	0.575198
PC_200	Mandya	Karnataka	9.79299	0.178064	6.22667	0.113218	10.1318	0.184224	19.9247	0.362287	43.3109	0.787515	2.5569	0.0464917	17.3678	0.315795	25.9432	0.47172	9.12913	0.165993	0.518211
PC_201	Bellary	Karnataka	49	0.485149	49	0.485149	31	0.306931	72	0.712871	84	0.831683	14	0.138614	58	0.574257	26	0.257426	3	0.029703	0.39604
PC_202	Chitradurga	Karnataka	17.939	0.372556	13.2039	0.274218	15.7502	0.327097	30.2272	0.627755	36.9501	0.767375	6.19436	0.128644	24.0328	0.499111	12.9172	0.268263	5.00684	0.103982	0.396907
PC_203	Bidar	Karnataka	39.5277	0.453975	30.2743	0.347699	21.0558	0.241826	56.9561	0.65414	73.4992	0.844138	8.29827	0.0953055	48.6578	0.558834	24.8414	0.285303	5.27269	0.0605567	0.380609
PC_204	Uttara Kannada	Karnataka	25.5095	0.41453	18.1116	0.294314	16.0518	0.260842	38.5022	0.625662	45.7431	0.743327	10.2619	0.166757	28.2402	0.458905	17.5028	0.284422	5.53331	0.0899165	0.451179
PC_205	Shimoga	Karnataka	12.4429	0.259643	12.9202	0.269601	9.5572	0.199427	21.0004	0.438208	36.3648	0.758813	5.23886	0.109318	15.7615	0.328891	20.6033	0.429923	6.31959	0.131869	0.539241
PC_206	Hassan	Karnataka	11.6397	0.246967	9.01566	0.191291	10.3986	0.220633	21.0365	0.446345	38.545	0.817833	5.77101	0.122447	15.2655	0.323898	23.2794	0.493935	2.81464	0.05972	0.616382
PC_207	Belgaum	Karnataka	35.0406	0.381062	29.014	0.315523	22.9784	0.249887	56.004	0.609035	83.9043	0.912446	7.0349	0.0765035	48.9691	0.532532	34.9352	0.379915	1.0161	0.01105	0.456418
PC_208	Bangalore South	Karnataka	22	0.415094	10	0.188679	8	0.150943	31	0.584906	42	0.792453	5	0.0943396	26	0.490566	16	0.301887	6	0.113208	0.396226
PC_209	Bangalore Central	Karnataka	22	0.415094	10	0.188679	8	0.150943	31	0.584906	42	0.792453	5	0.0943396	26	0.490566	16	0.301887	6	0.113208	0.396226
PC_210	Bagalkot	Karnataka	41.4523	0.500174	30.8906	0.372733	18.9587	0.228761	55.8312	0.673673	66.1452	0.798124	12.9477	0.15623	42.8835	0.517443	23.2617	0.280681	3.78298	0.0456464	0.43691
PC_211	Malappuram	Kerala	19	0.316667	11	0.183333	12	0.2	31	0.516667	33	0.55	14	0.233333	17	0.283333	16	0.266667	13	0.216667	0.5
PC_212	Pathanamthitta	Kerala	5.48301	0.145894	2.45006	0.0651924	5.32658	0.141732	10.8199	0.287902	25.9289	0.689928	2.06318	0.0548981	8.75676	0.233004	17.1721	0.456924	9.58997	0.255174	0.511822
PC_213	Mavelikkara	Kerala	7.02826	0.190599	5.56349	0.150876	6.61297	0.179337	13.0465	0.353808	25.7136	0.697328	5.36683	0.145543	7.67965	0.208264	18.034	0.489064	5.79404	0.157129	0.634607
PC_214	Thiruvananthapuram	Kerala	11	0.23913	9	0.195652	8	0.173913	17	0.369565	22	0.478261	10	0.217391	7	0.152174	15	0.326087	14	0.304348	0.543478
PC_215	Palakkad	Kerala	10	0.175439	11	0.192982	9	0.157895	20	0.350877	43	0.754386	7	0.122807	13	0.22807	30	0.526316	7	0.122807	0.649123
PC_216	Thrissur	Kerala	9	0.236842	5	0.131579	7	0.184211	14	0.368421	24	0.631579	3	0.0789474	11	0.289474	13	0.342105	11	0.289474	0.421053
PC_217	Alathur	Kerala	9.91814	0.196671	8.66137	0.17175	8.42154	0.166994	18.0007	0.356944	35.9022	0.711921	5.42834	0.107641	12.5723	0.249303	23.3299	0.462618	9.0995	0.180438	0.570259
PC_218	Kasaragod	Kerala	13.0026	0.250377	8.05696	0.155144	7.40415	0.142574	19.4028	0.373617	33.5334	0.645716	5.9993	0.115522	13.4035	0.258095	20.13	0.387621	12.3994	0.238762	0.503143
PC_219	Attingal	Kerala	10.9999	0.239129	8.99992	0.195651	8.00003	0.173914	16.9999	0.369565	22	0.478262	9.99997	0.217391	6.99997	0.152174	15	0.326088	13.9999	0.304347	0.543479
PC_220	Vadakara	Kerala	13.635	0.284988	8.52482	0.178179	6.5247	0.136374	20.8427	0.435636	30.5261	0.638031	10.5249	0.219983	10.3177	0.215652	20.2084	0.422379	6.79319	0.141986	0.642362
PC_221	Kozhikode	Kerala	13	0.270833	9	0.1875	7	0.145833	21	0.4375	31	0.645833	11	0.229167	10	0.208333	21	0.4375	6	0.125	0.666667
PC_222	Kannur	Kerala	17	0.361702	6	0.12766	4	0.0851064	20	0.425532	28	0.595745	8	0.170213	12	0.255319	16	0.340426	11	0.234043	0.510638
PC_223	Chalakudy	Kerala	7.68756	0.195414	5.00291	0.127172	5.68639	0.144546	12.6905	0.322586	27.3082	0.694161	1.68407	0.0428082	11.0064	0.279778	16.3018	0.414384	10.3476	0.26303	0.457192
PC_224	Idukki	Kerala	3.9449	0.113183	4.25972	0.122215	8.14184	0.233598	12.0867	0.34678	23.7746	0.682118	3.3365	0.0957276	8.75023	0.251053	15.0244	0.431065	7.74301	0.222154	0.526793
PC_225	Alappuzha	Kerala	6.8718	0.191099	5.86035	0.162972	5.30054	0.147404	12.0924	0.33628	27.3606	0.760877	4.29468	0.119432	7.79772	0.216848	19.5629	0.544029	4.30401	0.119691	0.663461
PC_226	Kottayam	Kerala	13.7127	0.292705	7.52702	0.160668	9.19801	0.196336	19.5687	0.417705	30.7901	0.657231	5.18158	0.110603	14.3872	0.307101	16.403	0.350129	10.8766	0.232166	0.460733
PC_227	Kollam	Kerala	5.0003	0.142863	4.00025	0.114291	8.99999	0.257138	13.0002	0.371428	19.0002	0.542853	8.00013	0.228571	5.00011	0.142858	14.0001	0.399996	8.00031	0.228576	0.628566
PC_228	Ernakulam	Kerala	7.0002	0.175006	5	0.125001	5.0002	0.125006	12.0002	0.300007	28.9995	0.724991	1.0002	0.0250051	11	0.275001	17.9995	0.44999	10.0001	0.250004	0.474995
PC_229	Wayanad	Kerala	18.8857	0.327217	12.0176	0.208219	10.9482	0.189691	29.7847	0.516055	34.4652	0.597151	12.3089	0.213266	17.4758	0.302788	16.9894	0.294362	10.942	0.189583	0.507628
PC_230	Ponnani	Kerala	18.2059	0.304935	10.9857	0.184003	11.7331	0.196521	30.0174	0.50277	33.8462	0.566899	13.3702	0.223941	16.6472	0.278829	17.199	0.288071	12.4877	0.20916	0.512011
PC_544	Lakshadweep	Lakshadweep	23	0.283951	17	0.209877	9	0.111111	32	0.395062	57	0.703704	11	0.135802	21	0.259259	36	0.444444	13	0.160494	0.580247
PC_233	Bhind	Madhya Pradesh	67.2715	0.45978	64.8326	0.443111	44.5578	0.304539	95.3384	0.651608	136.874	0.935495	5.12697	0.0350412	90.2114	0.616567	46.663	0.318928	4.31097	0.0294642	0.353969
PC_234	Balaghat	Madhya Pradesh	31.4157	0.318778	44.2357	0.448863	39.55	0.401316	64.4821	0.654305	77.9798	0.791267	12.0241	0.12201	52.458	0.532295	25.5218	0.258971	8.54663	0.0867234	0.380981
PC_235	Hoshangabad	Madhya Pradesh	54.016	0.355198	61.9533	0.407391	46.7684	0.307539	93.1578	0.612586	133.876	0.880338	11.9741	0.0787391	81.1837	0.533847	52.692	0.346491	6.22333	0.0409232	0.42523
PC_236	Dhar	Madhya Pradesh	52.6853	0.385288	59.4457	0.434727	40.4655	0.295925	85.0182	0.62174	110.498	0.808077	17.0036	0.124348	68.0146	0.497392	42.4839	0.310685	9.24036	0.0675749	0.435033
PC_237	Indore	Madhya Pradesh	74	0.362745	56	0.27451	43	0.210784	110	0.539216	163	0.79902	22	0.107843	88	0.431373	75	0.367647	19	0.0931373	0.47549
PC_238	Gwalior	Madhya Pradesh	78.3204	0.392385	90.69	0.454357	62.5282	0.313266	126.238	0.632451	185.947	0.931595	8.81768	0.0441766	117.42	0.588274	68.5272	0.343321	4.83603	0.0242285	0.387497
PC_239	Sidhi	Madhya Pradesh	51.327	0.387135	55.8066	0.420922	46.5205	0.350882	88.3639	0.666486	113.538	0.856362	10.4249	0.0786303	77.9389	0.587856	35.599	0.268506	8.61888	0.065008	0.347136
PC_240	Rajgarh	Madhya Pradesh	53.5739	0.435523	59.1163	0.480579	41.01	0.333386	81.4342	0.66201	115.2	0.936503	5.3855	0.0437808	76.0487	0.618229	39.151	0.318274	2.42533	0.0197165	0.362054
PC_241	Sagar	Madhya Pradesh	26.8948	0.289499	30.5054	0.328365	26.9355	0.289937	50.4775	0.543347	82.0678	0.88339	6.00433	0.0646315	44.4732	0.478716	37.5946	0.404674	4.82891	0.051979	0.469305
PC_242	Damoh	Madhya Pradesh	30.1934	0.347157	32.8414	0.377603	28.2725	0.32507	54.2794	0.624092	75.8247	0.871815	8.10232	0.0931587	46.177	0.530933	29.6477	0.340882	3.04634	0.0350261	0.434041
PC_243	Shahdol	Madhya Pradesh	41.2531	0.403964	42.6222	0.41737	32.2338	0.315644	67.7939	0.66386	81.3392	0.796499	11.5503	0.113104	56.2436	0.550756	25.0955	0.245743	9.23141	0.0903969	0.358848
PC_244	Dewas	Madhya Pradesh	44.5871	0.401532	51.4592	0.463419	36.3383	0.327247	74.8626	0.674181	96.4767	0.868828	9.73127	0.0876357	65.1313	0.586545	31.3453	0.282283	4.8344	0.0435366	0.369918
PC_245	Ujjain	Madhya Pradesh	69.1101	0.329053	61.1882	0.291334	54.0127	0.25717	109.985	0.523672	164.771	0.784523	20.8318	0.099186	89.1537	0.424486	75.6176	0.360037	24.4244	0.116291	0.459223
PC_246	Bhopal	Madhya Pradesh	40.8536	0.417564	36.314	0.371165	20.1578	0.206032	59.8402	0.611625	74.4824	0.761283	15.0335	0.153657	44.8067	0.457969	29.6757	0.303314	8.32212	0.0850603	0.456971
PC_247	Vidisha	Madhya Pradesh	42.7383	0.364719	46.4765	0.396619	37.9819	0.324129	69.6219	0.594137	107.395	0.916485	6.49711	0.0554448	63.1248	0.538692	44.2704	0.377793	3.28928	0.02807	0.433238
PC_248	Ratlam	Madhya Pradesh	60.8661	0.436418	62.9328	0.451237	46.6778	0.334686	91.438	0.655623	119.093	0.853911	11.6132	0.0832681	79.8248	0.572355	39.2679	0.281556	8.76152	0.0628213	0.364824
PC_249	Rewa	Madhya Pradesh	30.0044	0.30045	32.1245	0.32168	27.1537	0.271904	53.1127	0.531844	89.8486	0.8997	2.0602	0.0206298	51.0525	0.511215	38.7961	0.388485	7.95626	0.0796701	0.409115
PC_250	Satna	Madhya Pradesh	30	0.333333	40	0.444444	37	0.411111	60	0.666667	79	0.877778	6	0.0666667	54	0.6	25	0.277778	5	0.0555556	0.344444
PC_251	Mandsaur	Madhya Pradesh	27.5962	0.260378	30.3228	0.286104	27.3462	0.258019	51.0106	0.481299	92.6277	0.873969	4.19842	0.0396133	46.8121	0.441686	45.8156	0.432283	9.15896	0.0864174	0.471896
PC_252	Guna	Madhya Pradesh	56.493	0.425909	63.3668	0.477732	44.6445	0.336582	89.9677	0.67828	119.406	0.900218	9.15895	0.0690507	80.8087	0.609229	38.597	0.290989	4.07626	0.0307316	0.360039
PC_253	Chhindwara	Madhya Pradesh	38	0.391753	31	0.319588	25	0.257732	57	0.587629	74	0.762887	15	0.154639	42	0.43299	32	0.329897	8	0.0824742	0.484536
PC_254	Betul	Madhya Pradesh	32.4819	0.296602	48.6168	0.443934	39.4634	0.360352	65.0661	0.594138	93.7068	0.855664	10.7962	0.0985835	54.2699	0.495554	39.4369	0.360109	5.01055	0.0457528	0.458693
PC_255	Khargone	Madhya Pradesh	70.9694	0.437819	73.6328	0.45425	46.5136	0.286948	106.134	0.654752	136.603	0.842721	15.6921	0.0968067	90.4416	0.557946	46.1613	0.284775	9.80247	0.0604727	0.381582
PC_256	Jabalpur	Madhya Pradesh	67.974	0.345323	90.9045	0.461815	68.9266	0.350163	120.931	0.614358	172.814	0.877932	13.0213	0.0661513	107.91	0.548207	64.9037	0.329725	11.0066	0.0559162	0.395877
PC_257	Mandla	Madhya Pradesh	32.8093	0.338443	44.599	0.460059	35.4102	0.365271	62.8942	0.648782	84.1421	0.867963	8.26161	0.0852222	54.6326	0.563559	29.5095	0.304403	4.53835	0.0468151	0.389625
PC_258	Morena	Madhya Pradesh	59.0057	0.444378	67.2897	0.506765	47.2347	0.355729	88.7254	0.6682	123.065	0.926815	6.97412	0.0525228	81.7513	0.615677	41.3138	0.311138	2.74363	0.0206625	0.363661
PC_259	Tikamgarh	Madhya Pradesh	47.4207	0.47096	44.5061	0.442013	26.6541	0.264715	62.5341	0.621059	88.3796	0.877744	7.68065	0.0762805	54.8535	0.544778	33.5261	0.332966	4.62925	0.0459755	0.409246
PC_260	Khajuraho	Madhya Pradesh	38.8116	0.355201	45.6096	0.417416	34.9877	0.320205	68.2546	0.624661	89.119	0.815611	11.86	0.108542	56.3946	0.516119	32.7244	0.299492	8.28758	0.0758474	0.408033
PC_261	Khandwa	Madhya Pradesh	63.4529	0.389393	67.2134	0.41247	38.2416	0.234678	95.6155	0.586766	144.233	0.885121	10.2279	0.0627661	85.3875	0.524	58.8459	0.361121	8.49199	0.052113	0.423887
PC_264	Buldana	Maharashtra	27	0.380282	31	0.43662	19	0.267606	41	0.577465	65	0.915493	4	0.056338	37	0.521127	28	0.394366	2	0.028169	0.450704
PC_265	Madha	Maharashtra	13.9737	0.183688	16.3362	0.214744	19.3449	0.254295	32.7908	0.431046	59.0904	0.776761	7.30996	0.0960917	25.4809	0.334954	33.6095	0.441807	9.67247	0.127148	0.537899
PC_266	Satara	Maharashtra	7	0.107692	14	0.215385	18	0.276923	25	0.384615	54	0.830769	2	0.0307692	23	0.353846	31	0.476923	9	0.138462	0.507692
PC_267	Jalgaon	Maharashtra	16	0.285714	18	0.321429	21	0.375	36	0.642857	50	0.892857	4	0.0714286	32	0.571429	18	0.321429	2	0.0357143	0.392857
PC_268	Akola	Maharashtra	27.5587	0.348309	24.1441	0.305153	18.7738	0.237278	44.0009	0.556119	68.3552	0.863929	8.57465	0.108373	35.4262	0.447746	32.929	0.416184	2.19143	0.0276971	0.524557
PC_269	Sangli	Maharashtra	16	0.242424	13	0.19697	13	0.19697	29	0.439394	52	0.787879	6	0.0909091	23	0.348485	29	0.439394	8	0.121212	0.530303
PC_270	Solapur	Maharashtra	20	0.238095	18	0.214286	20	0.238095	39	0.464286	62	0.738095	12	0.142857	27	0.321429	35	0.416667	10	0.119048	0.559524
PC_271	Amravati	Maharashtra	27	0.45	16	0.266667	11	0.183333	36	0.6	52	0.866667	6	0.1	30	0.5	22	0.366667	2	0.0333333	0.466667
PC_272	Ramtek	Maharashtra	24	0.32	18	0.24	15	0.2	36	0.48	67	0.893333	2	0.0266667	34	0.453333	33	0.44	6	0.08	0.466667
PC_273	Nandurbar	Maharashtra	26.9234	0.34636	39.8447	0.512588	34.7258	0.446735	50.3679	0.647966	61.7673	0.794616	10.8835	0.140013	39.4844	0.507953	22.2829	0.286662	5.08148	0.0653715	0.426675
PC_274	Bhandara - Gondiya	Maharashtra	17.9255	0.302283	15.1635	0.255707	16.8102	0.283476	32.7673	0.552564	54.4056	0.917457	2.92642	0.0493491	29.8409	0.503215	24.5647	0.414242	1.96842	0.0331941	0.463591
PC_275	Wardha	Maharashtra	19.494	0.376824	13.6182	0.263243	13.1813	0.254798	29.9768	0.579459	44.2591	0.85554	3.44649	0.0666214	26.5303	0.512838	17.7288	0.342703	4.02675	0.0778381	0.409324
PC_276	Shirur	Maharashtra	12	0.1875	10	0.15625	11	0.171875	26	0.40625	45	0.703125	7	0.109375	19	0.296875	26	0.40625	12	0.1875	0.515625
PC_277	Beed	Maharashtra	23	0.298701	23	0.298701	21	0.272727	42	0.545455	51	0.662338	15	0.194805	27	0.350649	24	0.311688	11	0.142857	0.506494
PC_278	Maval	Maharashtra	18.1654	0.281111	13.0829	0.202459	14.083	0.217935	32.1662	0.497774	45.619	0.705957	9.46628	0.146491	22.6999	0.351282	22.9191	0.354675	9.53479	0.147552	0.501166
PC_279	Parbhani	Maharashtra	36.3145	0.409407	35.39	0.398985	24.9349	0.281114	56.742	0.639706	80.8966	0.912023	6.15514	0.0693927	50.5869	0.570314	30.3097	0.341709	1.64844	0.0185844	0.411102
PC_280	Raigarh	Maharashtra	16.9707	0.306445	12.8576	0.232173	13.4452	0.242784	28.2298	0.509753	42.1934	0.761896	6.46344	0.116712	21.7664	0.393041	20.427	0.368856	6.72262	0.121392	0.485567
PC_281	Osmanabad	Maharashtra	33.5308	0.385548	26.8125	0.3083	17.0451	0.195991	49.1365	0.564988	70.9295	0.815571	9.62472	0.110668	39.5118	0.45432	31.4177	0.361251	6.41487	0.0737604	0.47192
PC_282	Hatkanangle	Maharashtra	14.0047	0.271326	9.3108	0.180387	9.3108	0.180387	22.5084	0.436077	44.5064	0.862264	3.73859	0.0724312	18.7698	0.363646	25.7365	0.498618	3.37075	0.0653047	0.571049
PC_283	Dhule	Maharashtra	29.345	0.339196	40.4333	0.467365	36.2697	0.419238	56.9191	0.657923	65.6627	0.758989	15.6471	0.180864	41.272	0.477059	24.3907	0.28193	5.20351	0.0601469	0.462794
PC_284	Garhchiroli - Chimur	Maharashtra	17.1726	0.316283	17.4517	0.321423	16.397	0.301998	31.076	0.572354	46.2192	0.85126	4.15939	0.0766072	26.9166	0.495747	19.3026	0.355513	3.91647	0.0721331	0.43212
PC_285	Raver	Maharashtra	17.3866	0.299119	19.6325	0.337756	20.9125	0.359778	36.828	0.633588	52.0849	0.896066	4.02754	0.0692896	32.8005	0.564299	19.2843	0.331767	2.01377	0.0346448	0.401057
PC_286	Biwandi	Maharashtra	33	0.458333	26	0.361111	17	0.236111	45	0.625	56	0.777778	10	0.138889	35	0.486111	21	0.291667	6	0.0833333	0.430556
PC_287	Dindori	Maharashtra	33.9981	0.361693	44.9982	0.478719	36.0002	0.382993	62.9976	0.670208	75.9958	0.808491	15.0003	0.159583	47.9972	0.510625	27.9985	0.297866	3.00095	0.031926	0.457449
PC_288	Jalna	Maharashtra	25.7014	0.343345	25.9293	0.346389	22.4002	0.299244	40.9571	0.547145	65.6994	0.877677	6.24065	0.0833688	34.7165	0.463777	30.983	0.413901	2.91594	0.0389539	0.49727
PC_289	Aurangabad	Maharashtra	16	0.228571	21	0.3	23	0.328571	33	0.471429	62	0.885714	4	0.0571429	29	0.414286	33	0.471429	4	0.0571429	0.528571
PC_290	Chandrapur	Maharashtra	27.358	0.406176	23.4175	0.347672	17.187	0.25517	41.1586	0.611068	53.7517	0.798035	9.19077	0.136452	31.9678	0.474616	21.7839	0.323419	4.41263	0.0655129	0.459871
PC_291	Nashik	Maharashtra	34	0.361702	45	0.478723	36	0.382979	63	0.670213	76	0.808511	15	0.159574	48	0.510638	28	0.297872	3	0.0319149	0.457447
PC_292	Shirdi	Maharashtra	23	0.283951	23	0.283951	24	0.296296	41	0.506173	68	0.839506	6	0.0740741	35	0.432099	33	0.407407	7	0.0864198	0.481481
PC_293	Hingoli	Maharashtra	36.599	0.408164	27.1315	0.30258	21.4093	0.238764	53.789	0.599873	75.0623	0.83712	8.81928	0.0983555	44.9698	0.501518	30.0926	0.335602	5.78573	0.0645243	0.433958
PC_294	Ahmadnagar	Maharashtra	23	0.283951	23	0.283951	24	0.296296	41	0.506173	68	0.839506	6	0.0740741	35	0.432099	33	0.407407	7	0.0864198	0.481481
PC_295	Palghar	Maharashtra	33.0009	0.458334	26.0013	0.36112	17.0009	0.236117	45.0026	0.625021	56.0087	0.777879	9.9957	0.138826	35.0069	0.486195	21.0018	0.291684	5.99742	0.0832954	0.430509
PC_296	Latur	Maharashtra	44.4279	0.378312	34.2161	0.291357	23.7219	0.201997	60.2669	0.513185	103.975	0.885368	7.21505	0.0614376	53.0518	0.451747	50.9232	0.433621	6.24695	0.053194	0.495059
PC_297	Baramati	Maharashtra	12	0.1875	10	0.15625	11	0.171875	26	0.40625	45	0.703125	7	0.109375	19	0.296875	26	0.40625	12	0.1875	0.515625
PC_298	Ratnagiri - Sindhudurg	Maharashtra	6.47467	0.20806	5.94105	0.190913	7.5419	0.242355	13.0649	0.419834	23.3462	0.750217	2.13446	0.0685896	10.9305	0.351244	12.4157	0.398973	5.6386	0.181193	0.467562
PC_299	Kolhapur	Maharashtra	13	0.282609	8	0.173913	8	0.173913	20	0.434783	41	0.891304	3	0.0652174	17	0.369565	24	0.521739	2	0.0434783	0.586957
PC_300	Thane	Maharashtra	32.5509	0.454812	25.6952	0.359022	16.8978	0.236102	44.511	0.621922	55.6074	0.776964	9.9469	0.138981	34.5641	0.482941	21.0433	0.294024	6.01577	0.0840543	0.433005
PC_301	Mumbai North	Maharashtra	5.03956	0.147819	6.03174	0.176921	8.0219	0.235296	12.0554	0.353605	24.0715	0.706058	5.01296	0.147039	7.04243	0.206567	17.0291	0.499491	5.00834	0.146903	0.64653
PC_302	Mumbai North-West	Maharashtra	5	0.147059	6	0.176471	8	0.235294	12	0.352941	24	0.705882	5	0.147059	7	0.205882	17	0.5	5	0.147059	0.647059
PC_303	Mumbai North-East	Maharashtra	5	0.147059	6	0.176471	8	0.235294	12	0.352941	24	0.705882	5	0.147059	7	0.205882	17	0.5	5	0.147059	0.647059
PC_304	Mumbai North-Central	Maharashtra	5.01137	0.147459	6.00583	0.176721	8.01707	0.235902	12.0284	0.353935	24.0066	0.706394	4.99464	0.146967	7.03375	0.206968	16.9729	0.499426	4.98349	0.146639	0.646393
PC_305	Mumbai South	Maharashtra	7	0.225806	7	0.225806	11	0.354839	17	0.548387	25	0.806452	4	0.129032	13	0.419355	12	0.387097	2	0.0645161	0.516129
PC_306	Mumbai South-Central	Maharashtra	6.16497	0.190629	6.58987	0.203768	9.7485	0.301437	14.9114	0.461079	24.6279	0.761526	4.43335	0.137085	10.478	0.323994	14.1498	0.437532	3.27893	0.101389	0.574617
PC_307	Kalyan	Maharashtra	33	0.458333	26	0.361111	17	0.236111	45	0.625	56	0.777778	10	0.138889	35	0.486111	21	0.291667	6	0.0833333	0.430556
PC_308	Pune	Maharashtra	12	0.1875	10	0.15625	11	0.171875	26	0.40625	45	0.703125	7	0.109375	19	0.296875	26	0.40625	12	0.1875	0.515625
PC_309	Nanded	Maharashtra	45.0068	0.436704	30.0173	0.291259	22.0069	0.213535	61.006	0.591945	98.0383	0.951272	4.00755	0.0388855	56.9985	0.55306	41.0398	0.398212	1.01441	0.00984291	0.437097
PC_310	Yavatmal - Washim	Maharashtra	34.0637	0.457062	30.0294	0.402931	20.9144	0.280627	52.5515	0.705129	47.3494	0.635327	21.688	0.291006	30.8636	0.414123	16.4858	0.221204	5.49022	0.073667	0.51221
PC_311	Nagpur	Maharashtra	24	0.32	18	0.24	15	0.2	36	0.48	67	0.893333	2	0.0266667	34	0.453333	33	0.44	6	0.08	0.466667
PC_231	Inner Manipur	Manipur	50.7644	0.230331	23.7165	0.107608	13.8645	0.0629067	62.8017	0.284948	149.499	0.678316	19.2021	0.0871252	43.5996	0.197823	105.899	0.480494	51.696	0.234558	0.567619
PC_232	Outer Manipur	Manipur	55.3789	0.317328	18.4024	0.105448	11.0583	0.0633657	64.9635	0.372249	124.356	0.712575	17.7001	0.101424	47.2633	0.270825	77.0924	0.44175	32.4602	0.186001	0.543174
PC_262	Tura	Meghalaya	28.6873	0.292986	28.7813	0.293945	30.1166	0.307583	53.3457	0.544824	41.7774	0.426676	32.4548	0.331463	20.8909	0.213361	20.8865	0.213315	23.6816	0.241862	0.544778
PC_263	Shillong	Meghalaya	86.9989	0.376594	59.1862	0.256201	36.3577	0.157383	120.432	0.521316	132.589	0.57394	54.1114	0.234233	66.3203	0.287082	66.2685	0.286858	44.3147	0.191826	0.521091
PC_312	Mizoram	Mizoram	28.4228	0.201627	10.9879	0.0779468	7.36203	0.0522251	34.7426	0.246459	84.497	0.599409	13.7688	0.0976739	20.9738	0.148785	63.5232	0.450624	42.7014	0.302917	0.548298
PC_313	Nagaland	Nagaland	24.6249	0.213301	14.1252	0.122353	12.1113	0.104908	36.2029	0.31359	77.1339	0.668134	12.8857	0.111616	23.3172	0.201974	53.8167	0.46616	25.4271	0.22025	0.577776
PC_113	West Delhi	NCT of Delhi	12.6516	0.305709	7.98454	0.192935	7.70327	0.186138	19.5678	0.472827	35.4246	0.855984	2.64262	0.063855	16.9252	0.408972	18.4994	0.447011	3.31744	0.0801612	0.510866
PC_114	North West Delhi	NCT of Delhi	9.28624	0.278272	6.77318	0.202965	5.79604	0.173684	13.6108	0.40786	26.6944	0.799924	2.46765	0.0739457	11.1431	0.333915	15.5513	0.46601	4.2091	0.12613	0.539955
PC_115	Chandni Chowk	NCT of Delhi	9.67028	0.263316	8.08946	0.220272	7.65974	0.20857	15.535	0.423009	30.103	0.819689	2.50692	0.0682622	13.0281	0.354747	17.075	0.464942	4.11497	0.112048	0.533205
PC_116	North East Delhi	NCT of Delhi	11.4478	0.253318	11.0355	0.244195	9.47344	0.20963	18.0879	0.400252	36.4849	0.807342	3.11935	0.0690255	14.9685	0.331226	21.5163	0.476116	5.5871	0.123632	0.545142
PC_117	South Delhi	NCT of Delhi	13.3509	0.319599	11.8671	0.28408	8.42604	0.201706	19.7595	0.47301	32.5767	0.779833	5.04361	0.120736	14.7159	0.352274	17.8608	0.427559	4.15364	0.0994314	0.548294
PC_118	East Delhi	NCT of Delhi	13.7092	0.325576	9.15854	0.217504	8.00069	0.190007	19.6839	0.46747	33.8202	0.803189	4.27839	0.101607	15.4056	0.365864	18.4146	0.437325	4.00881	0.0952046	0.538932
PC_119	New Delhi	NCT of Delhi	11.2712	0.284713	9.39801	0.237395	7.59084	0.191746	17.8983	0.452113	30.7882	0.777714	4.30093	0.108642	13.5973	0.34347	17.1909	0.434243	4.49895	0.113644	0.542885
PC_314	Bhadrak	Odisha	25.5223	0.28467	26.2288	0.292549	22.2698	0.248392	47.682	0.531833	69.3753	0.773796	9.46633	0.105585	38.2157	0.426248	31.1597	0.347548	10.8142	0.120619	0.453133
PC_315	Jajapur	Odisha	18	0.225	20	0.25	15	0.1875	31	0.3875	51	0.6375	10	0.125	21	0.2625	30	0.375	19	0.2375	0.5
PC_316	Sambalpur	Odisha	30.4486	0.365643	28.6432	0.343963	20.7918	0.249679	45.8653	0.550776	68.3344	0.820597	8.32836	0.100011	37.537	0.450764	30.7974	0.369833	6.61125	0.0793915	0.469844
PC_317	Baleshwar	Odisha	16.249	0.220229	23.4609	0.317976	20.4288	0.276881	34.264	0.464394	60.153	0.815279	3.72379	0.0504701	30.5402	0.413924	29.6128	0.401355	9.90529	0.134251	0.451825
PC_318	Kendujhar	Odisha	36.3142	0.391073	40.3197	0.43421	27.4384	0.295489	56.0551	0.603667	62.0589	0.668324	19.2525	0.207334	36.8025	0.396333	25.2564	0.27199	11.5462	0.124343	0.479324
PC_319	Mayurbhanj	Odisha	27	0.3375	36	0.45	24	0.3	45	0.5625	61	0.7625	10	0.125	35	0.4375	26	0.325	9	0.1125	0.45
PC_320	Sundargarh	Odisha	55	0.350318	71	0.452229	53	0.33758	102	0.649682	128	0.815287	17	0.10828	85	0.541401	43	0.273885	12	0.0764331	0.382166
PC_321	Bargarh	Odisha	38.8814	0.365843	39.5366	0.372007	29.5728	0.278256	64.1334	0.603443	79.3684	0.746793	15.2882	0.143849	48.8452	0.459594	30.5232	0.287199	11.6225	0.109358	0.431048
PC_322	Dhenkanal	Odisha	24.5658	0.278224	23.0106	0.260609	19.0826	0.216123	40.2655	0.456032	76.2848	0.863974	6.14145	0.0695559	34.124	0.386476	42.1608	0.477498	5.86898	0.06647	0.547054
PC_323	Bolangir	Odisha	42.1337	0.454423	33.1513	0.357546	21.7173	0.234228	60.0014	0.647132	76.2058	0.821901	12.0972	0.130472	47.9042	0.51666	28.3017	0.305241	4.41593	0.047627	0.435713
PC_324	Kalahandi	Odisha	31.6901	0.353304	30.8743	0.344208	22.1425	0.246861	50.3062	0.56085	77.7488	0.8668	8.03698	0.089602	42.2692	0.471248	35.4796	0.395552	3.91059	0.0435981	0.485154
PC_325	Kandhamal	Odisha	34.4543	0.36387	28.4109	0.300046	19.9341	0.210523	51.7699	0.546739	76.2244	0.805001	9.95434	0.105127	41.8156	0.441611	34.4088	0.363389	8.50986	0.0898721	0.468516
PC_326	Kendrapara	Odisha	12.6414	0.208273	9.6325	0.158699	5.51963	0.0909383	19.0054	0.313122	49.1157	0.809202	4.0696	0.0670484	14.9358	0.246074	34.1799	0.563128	7.51117	0.12375	0.630176
PC_327	Cuttack	Odisha	12.6146	0.211421	9.51959	0.159549	5.72807	0.0960031	19.2704	0.322974	47.515	0.796357	4.56559	0.0765198	14.7048	0.246455	32.8102	0.549902	7.58486	0.127123	0.626422
PC_328	Bhubaneswar	Odisha	28.5345	0.227237	15.6432	0.124576	24.7619	0.197194	49.9094	0.397458	92.7395	0.738541	15.7231	0.125212	34.1863	0.272246	58.5533	0.466295	17.1088	0.136247	0.591507
PC_329	Aska	Odisha	21	0.2625	17	0.2125	19	0.2375	37	0.4625	66	0.825	6	0.075	31	0.3875	35	0.4375	8	0.1	0.5125
PC_330	Jagatsinghpur	Odisha	11.8913	0.160486	8.83603	0.119252	9.07111	0.122424	20.871	0.281677	56.0448	0.756385	2.3803	0.0321247	18.4907	0.249552	37.554	0.506832	15.6705	0.211491	0.538957
PC_331	Nabarangapur	Odisha	54.9386	0.42407	57.732	0.445632	40.9938	0.31643	81.2864	0.627448	107.977	0.833475	15.0484	0.116158	66.238	0.51129	41.7394	0.322185	6.525	0.0503664	0.438344
PC_332	Koraput	Odisha	46.8701	0.45463	44.5256	0.431888	28.137	0.272923	65.4529	0.634878	86.1968	0.836089	11.4147	0.11072	54.0382	0.524158	32.1586	0.311931	5.48374	0.053191	0.422651
PC_333	Puri	Odisha	14.2734	0.163656	12.6209	0.144708	13.2313	0.151708	27.6068	0.316534	63.4971	0.728046	7.79834	0.0894143	19.8084	0.22712	43.6887	0.500926	15.9203	0.182539	0.590341
PC_334	Berhampur.	Odisha	22.2688	0.272975	19.2628	0.236127	19.0193	0.233142	38.5346	0.472364	68.562	0.840446	5.25756	0.0644481	33.277	0.407916	35.285	0.43253	7.75861	0.0951064	0.496978
PC_348	Puducherry	Puducherry	14.0261	0.211193	13.267	0.199763	13.9857	0.210585	28.1304	0.423563	28.0623	0.422538	16.0593	0.241807	12.0711	0.181756	15.9912	0.240782	22.2921	0.335655	0.482589
PC_335	Jalandhar	Punjab	18.0007	0.25718	19.9941	0.28566	14.9955	0.214245	33.9901	0.485625	56.9997	0.814369	6.99382	0.0999224	26.9963	0.385703	30.0034	0.428666	5.99899	0.085709	0.528588
PC_336	Hoshiarpur	Punjab	17.2221	0.263034	12.8481	0.196229	11.1263	0.169932	27.9402	0.426732	59.2353	0.904703	1.27068	0.0194071	26.6695	0.407325	32.5658	0.497378	4.9689	0.0758902	0.516785
PC_337	Fatehgarh Sahib	Punjab	17.1585	0.291514	14.4983	0.24632	7.82793	0.132993	22.9613	0.390101	52.3716	0.889768	1.89075	0.032123	21.0705	0.357978	31.3011	0.53179	4.59748	0.078109	0.563913
PC_338	Firozpur	Punjab	23.0537	0.298569	21.0839	0.273059	16.9473	0.219486	34.206	0.443004	66.6254	0.86287	3.00774	0.0389535	31.1983	0.40405	35.4272	0.45882	7.58058	0.0981765	0.497773
PC_339	Patiala	Punjab	21.6909	0.256931	14.8953	0.176437	12.429	0.147223	32.074	0.37992	63.7578	0.755218	7.17682	0.0850101	24.8972	0.29491	38.8606	0.460308	13.4885	0.159772	0.545318
PC_340	Bathinda	Punjab	18.725	0.259366	14.8124	0.205172	10.025	0.13886	27.2004	0.376762	58.8151	0.814669	5.52749	0.0765632	21.6729	0.300199	37.1422	0.51447	7.8525	0.108768	0.591033
PC_341	Gurdaspur	Punjab	15.0019	0.194833	9.00052	0.116892	9.99992	0.129871	24.0016	0.311714	73.9974	0.961021	0.000509567	6.61787e-06	24.0011	0.311708	49.9963	0.649313	3.00082	0.0389724	0.64932
PC_342	Amritsar	Punjab	22.9972	0.302593	9.99965	0.131574	9.00035	0.118425	28.9983	0.381554	68.0021	0.89476	1.9993	0.0263065	26.999	0.355248	41.0031	0.539513	5.99895	0.0789332	0.565819
PC_343	Khadoor Sahib	Punjab	22.6701	0.308945	11.8808	0.16191	9.42644	0.128462	29.9952	0.40877	67.0591	0.913871	2.88651	0.0393369	27.1087	0.369434	39.9504	0.544438	3.43353	0.0467917	0.583775
PC_344	Anandpur Sahib	Punjab	17.4267	0.224219	13.9848	0.179934	11.659	0.15001	28.3577	0.364863	68.8769	0.886201	2.13941	0.0275266	26.2182	0.337336	42.6586	0.548865	6.70519	0.086272	0.576392
PC_345	Sangrur	Punjab	15.319	0.232176	8.04917	0.121994	6.28232	0.0952158	21.7675	0.329912	50.5947	0.766821	3.50847	0.0531749	18.259	0.276737	32.3357	0.490084	11.8766	0.180004	0.543259
PC_346	Ludhiana	Punjab	17.0002	0.326916	13.9996	0.269215	7.00051	0.134621	22.0006	0.423074	48.0006	0.92306	1.00056	0.019241	21	0.403833	27.0007	0.519227	3.00044	0.057699	0.538468
PC_347	Faridkot	Punjab	20.859	0.318442	13.1356	0.200534	10.9946	0.167848	28.0959	0.428924	55.9928	0.85481	5.78586	0.0883294	22.31	0.340594	33.6828	0.514215	3.72458	0.0568611	0.602545
PC_349	Churu	Rajasthan	38.7192	0.363094	23.1422	0.217019	18.0326	0.169103	53.467	0.501393	93.0743	0.872816	8.7427	0.0819858	44.7243	0.419408	48.35	0.453408	4.8198	0.0451983	0.535394
PC_350	Bikaner	Rajasthan	82.9982	0.354954	67.9666	0.290669	51.7263	0.221215	129	0.551689	220.397	0.94256	10.426	0.0445884	118.574	0.5071	101.823	0.43546	3.00504	0.0128515	0.480048
PC_351	Jhunjhunun	Rajasthan	31.8656	0.302978	16.5193	0.157066	13.1732	0.125251	44.3466	0.421649	97.7901	0.92979	1.86518	0.0177341	42.4815	0.403914	55.3086	0.525875	5.51916	0.0524763	0.543609
PC_352	Alwar	Rajasthan	50	0.416667	36	0.3	24	0.2	70	0.583333	106	0.883333	7	0.0583333	63	0.525	43	0.358333	7	0.0583333	0.416667
PC_353	Jodhpur	Rajasthan	70.4902	0.364331	63.7543	0.329516	40.0666	0.207085	102.497	0.529761	179.059	0.92547	5.69889	0.0294549	96.7985	0.500306	82.2602	0.425164	8.72117	0.0450756	0.454619
PC_354	Sikar	Rajasthan	39.9676	0.342603	21.1149	0.180997	15.3729	0.131777	50.9317	0.436587	100.881	0.864758	7.07522	0.0606489	43.8565	0.375938	57.025	0.488819	8.70198	0.0745935	0.549468
PC_355	Nagaur	Rajasthan	28.1128	0.261921	17.0872	0.159198	14.0659	0.131049	41.1719	0.38359	99.313	0.925277	5.01489	0.0467226	36.157	0.336867	63.156	0.58841	3.00533	0.028	0.635133
PC_356	Tonk - Sawai Madhopur	Rajasthan	35.7091	0.288662	43.5283	0.35187	34.4492	0.278477	64.0191	0.517511	114.358	0.924436	5.8668	0.0474254	58.1523	0.470086	56.2057	0.45435	3.48096	0.028139	0.501775
PC_357	Bharatpur	Rajasthan	62.7935	0.442556	38.8454	0.273774	22.6529	0.159653	79.0948	0.557444	126.527	0.891739	8.25296	0.0581652	70.8418	0.499279	55.6855	0.39246	7.10801	0.0500958	0.450625
PC_358	Barmer	Rajasthan	45.7304	0.313222	50	0.342466	45.7066	0.313059	84.2934	0.577352	139.569	0.955951	3.85629	0.026413	80.4371	0.550939	59.1318	0.405012	2.57483	0.0176358	0.431425
PC_359	Ajmer	Rajasthan	67.5081	0.326414	62.183	0.300666	51.104	0.247097	109.881	0.531296	187.424	0.906228	11.2362	0.0543289	98.6452	0.476967	88.7787	0.429261	8.15747	0.0394428	0.48359
PC_360	Karauli - Dhaulpur	Rajasthan	65.9413	0.444373	48.8385	0.329119	28.9986	0.195419	84.9865	0.572717	137.618	0.927395	6.74403	0.0454475	78.2425	0.52727	59.3754	0.400126	4.02989	0.0271571	0.445573
PC_361	Jhalawar - Baran	Rajasthan	34.6193	0.35952	36.0612	0.374494	26.6647	0.276912	54.5592	0.566595	93.7008	0.973079	1.16938	0.0121439	53.3898	0.554451	40.311	0.418628	1.42292	0.014777	0.430772
PC_362	Rajsamand	Rajasthan	44.2231	0.355322	40.8178	0.32796	31.8652	0.256028	68.2711	0.548541	114.928	0.923418	6.76636	0.054366	61.5047	0.494175	53.4233	0.429243	2.76504	0.0222164	0.483609
PC_363	Jalore	Rajasthan	58.5691	0.43068	58.6081	0.430968	39.9877	0.294045	89.5456	0.658462	131.568	0.967472	3.0403	0.0223565	86.5053	0.636106	45.0631	0.331366	1.38329	0.0101718	0.353722
PC_364	Bhilwara	Rajasthan	31.014	0.302852	39.0115	0.380947	32.0253	0.312727	55.1633	0.53867	95.7853	0.935343	5.49358	0.0536448	49.6698	0.485025	46.1155	0.450318	1.12768	0.0110118	0.503963
PC_365	Kota	Rajasthan	50.0461	0.313378	60.4416	0.378472	50.9163	0.318827	93.5333	0.585685	148.468	0.929677	6.56777	0.0411259	86.9655	0.544559	61.5029	0.385118	4.6627	0.0291968	0.426244
PC_366	Pali	Rajasthan	54.5918	0.383775	49.5449	0.348296	32.2959	0.227037	78.8087	0.554018	131.252	0.92269	5.85675	0.0411724	72.952	0.512845	58.3001	0.409844	5.1406	0.0361379	0.451017
PC_367	Ganganagar	Rajasthan	33.5925	0.306347	23.361	0.213041	22.7786	0.207729	53.8003	0.490632	105.06	0.958097	3.58451	0.032689	50.2158	0.457943	54.8443	0.500154	1.01033	0.00921374	0.532843
PC_368	Dausa	Rajasthan	50.7946	0.348923	36.9634	0.253913	24.3796	0.167471	71.2908	0.489718	125.965	0.86529	9.47436	0.0650823	61.8164	0.424636	64.1484	0.440654	10.1361	0.0696278	0.505737
PC_369	Chittaurgarh	Rajasthan	36.8334	0.407823	42.0308	0.465369	33.2778	0.368455	58.8641	0.651749	87.2911	0.966495	1.67059	0.0184969	57.1936	0.633252	30.0975	0.333243	1.35548	0.015008	0.35174
PC_370	Jaipur	Rajasthan	77	0.368421	41	0.196172	27	0.129187	96	0.45933	175	0.837321	20	0.0956938	76	0.363636	99	0.473684	14	0.0669856	0.569378
PC_371	Banswara	Rajasthan	57.2714	0.445081	66.8833	0.519779	51.5445	0.400574	94.4262	0.733827	125.669	0.976629	1.44041	0.0111941	92.9858	0.722633	32.6833	0.253996	1.56692	0.0121772	0.26519
PC_372	Udaipur	Rajasthan	52.9722	0.42367	60.1152	0.480799	40.222	0.321694	86.0289	0.688055	118.797	0.950135	3.61911	0.0289455	82.4097	0.65911	36.3874	0.291025	2.61559	0.0209194	0.319971
PC_373	Jaipur Rural	Rajasthan	74.2567	0.373968	41.3737	0.208365	27.3067	0.137521	94.0804	0.473803	167.337	0.842736	18.1268	0.0912894	75.9536	0.382514	91.3836	0.460222	13.1002	0.0659749	0.551511
PC_374	Sikkim	Sikkim	22.4192	0.278718	7.57116	0.0941257	9.24862	0.11498	32.3375	0.402024	40.8366	0.507686	17.3391	0.215562	14.9984	0.186462	25.8382	0.321224	22.2611	0.276752	0.536785
PC_375	Erode	Tamil Nadu	19.594	0.308241	11.5687	0.181992	11.4166	0.179599	29.6161	0.465904	31.3922	0.493844	14.4686	0.227612	15.1475	0.238291	16.2447	0.255553	17.7062	0.278544	0.483165
PC_376	Tenkasi	Tamil Nadu	14.6837	0.298261	9.36596	0.190245	6.91069	0.140372	21.3668	0.434011	17.9115	0.363824	12.456	0.253011	8.91083	0.181	9.00065	0.182824	18.8636	0.383165	0.435835
PC_377	Tirunelveli	Tamil Nadu	14	0.285714	8	0.163265	6	0.122449	20	0.408163	17	0.346939	12	0.244898	8	0.163265	9	0.183673	20	0.408163	0.428571
PC_378	Kanniyakumari	Tamil Nadu	11	0.161765	11	0.161765	8	0.117647	20	0.294118	23	0.338235	11	0.161765	9	0.132353	14	0.205882	34	0.5	0.367647
PC_379	Coimbatore	Tamil Nadu	14.4619	0.22616	10.8464	0.16962	13.9391	0.217984	26.7893	0.418939	31.4937	0.492508	12.6323	0.197548	14.157	0.221391	17.3367	0.271117	19.8196	0.309944	0.468665
PC_380	Mayiladuthurai	Tamil Nadu	18.95	0.314063	11.1713	0.185145	13.2881	0.220226	31.2347	0.51766	24.5472	0.406826	21.9542	0.363852	9.28052	0.153808	15.2666	0.253018	13.8369	0.229322	0.61687
PC_381	Perambalur	Tamil Nadu	23.1498	0.370511	17.7869	0.284678	14.5804	0.233359	33.7957	0.540898	30.2327	0.483874	15.083	0.241404	18.7126	0.299494	11.5201	0.184379	17.1649	0.274723	0.425783
PC_382	Dindigul	Tamil Nadu	26	0.376812	20	0.289855	14	0.202899	38	0.550725	30	0.434783	22	0.318841	16	0.231884	14	0.202899	17	0.246377	0.521739
PC_383	Arakkonam	Tamil Nadu	23.91	0.319811	24.7227	0.330682	21.0734	0.28187	40.9297	0.54746	33.4288	0.447131	20.667	0.276434	20.2626	0.271026	13.1661	0.176106	20.667	0.276434	0.45254
PC_384	Chennai South	Tamil Nadu	14.7945	0.298128	11.0967	0.223611	9.0563	0.182496	23.8508	0.480623	25.07	0.505191	9.51748	0.191789	14.3333	0.288834	10.7367	0.216357	15.0373	0.30302	0.408146
PC_385	Krishnagiri	Tamil Nadu	31.9718	0.363555	16.0208	0.182174	14.0437	0.159693	45.9829	0.522877	44.9968	0.511663	19.9794	0.227189	26.0035	0.295689	18.9933	0.215975	22.9659	0.261148	0.443163
PC_386	Arani	Tamil Nadu	24.4218	0.313731	25.8958	0.332666	26.0999	0.335288	46.6498	0.59928	32.9961	0.423879	25.8958	0.332666	20.754	0.266613	12.2421	0.157266	18.9513	0.243455	0.489932
PC_387	Tiruvannamalai	Tamil Nadu	21.668	0.308648	25.163	0.358432	25.338	0.360925	42.7249	0.60859	28.9635	0.412569	23.5905	0.336033	19.1343	0.272557	9.82923	0.140012	17.6489	0.251398	0.476045
PC_388	Sriperumbudur	Tamil Nadu	15.1934	0.269633	9.42167	0.167204	9.60851	0.17052	24.8019	0.440152	26.0112	0.461613	14.5502	0.258218	10.2517	0.181934	15.7595	0.279679	15.7871	0.280169	0.537897
PC_389	Vellore	Tamil Nadu	26	0.333333	28	0.358974	23	0.294872	44	0.564103	34	0.435897	22	0.282051	22	0.282051	12	0.153846	22	0.282051	0.435897
PC_390	Kancheepuram	Tamil Nadu	16	0.285714	9	0.160714	8	0.142857	24	0.428571	24	0.428571	15	0.267857	9	0.160714	15	0.267857	17	0.303571	0.535714
PC_391	Kallakurichi	Tamil Nadu	29.2876	0.326101	21.3776	0.238028	18.2038	0.202689	44.4685	0.495133	45.1075	0.502248	19.5133	0.21727	24.9552	0.277863	20.1523	0.224385	25.1904	0.280482	0.441656
PC_392	Nilgiris	Tamil Nadu	19.8745	0.315051	12.555	0.199022	12.8216	0.203249	30.9512	0.490639	29.2556	0.463761	17.6366	0.279575	13.3146	0.211063	15.941	0.252698	16.1912	0.256664	0.532273
PC_393	Chidambaram	Tamil Nadu	18.2602	0.321646	14.9937	0.264109	12.7251	0.224147	29.338	0.516779	31.7202	0.55874	12.7923	0.225331	16.5457	0.291448	15.1745	0.267293	12.2584	0.215928	0.492624
PC_394	Chennai North	Tamil Nadu	14.297	0.303137	11.6849	0.247753	9.30907	0.197378	23.6061	0.500515	25.197	0.534246	7.6696	0.162617	15.9365	0.337898	9.26048	0.196348	14.297	0.303137	0.358965
PC_395	Chennai Central	Tamil Nadu	14.1667	0.320279	11.9119	0.269303	8.55717	0.19346	22.7238	0.513739	23.9667	0.541838	6.09887	0.137883	16.625	0.375856	7.34174	0.165982	14.1667	0.320279	0.303864
PC_396	Thoothukkudi	Tamil Nadu	15	0.319149	10	0.212766	5	0.106383	20	0.425532	23	0.489362	12	0.255319	8	0.170213	15	0.319149	12	0.255319	0.574468
PC_397	Nagappattinam	Tamil Nadu	16.9113	0.266545	13.5491	0.213551	16.552	0.260881	32.4573	0.511571	30.2049	0.476069	18.1129	0.285483	14.3445	0.226088	15.8604	0.249982	15.1287	0.238448	0.535464
PC_398	Tiruvallur	Tamil Nadu	14.2046	0.249643	9.89819	0.173959	11.592	0.203727	25.7966	0.45337	28.4904	0.500714	14.1025	0.247849	11.6941	0.205521	16.7963	0.295192	14.3067	0.251437	0.543041
PC_399	Viluppuram	Tamil Nadu	34	0.343434	28	0.282828	23	0.232323	54	0.545455	46	0.464646	28	0.282828	26	0.262626	20	0.20202	25	0.252525	0.484848
PC_400	Cuddalore	Tamil Nadu	17	0.303571	19	0.339286	16	0.285714	30	0.535714	34	0.607143	13	0.232143	17	0.303571	17	0.303571	9	0.160714	0.535714
PC_401	Shivaganga	Tamil Nadu	14.8492	0.222345	9.79391	0.14665	12.6283	0.18909	23.4255	0.350763	27.3014	0.408798	13.2246	0.198019	10.2009	0.152744	17.1004	0.256054	26.2585	0.393183	0.454074
PC_402	Theni	Tamil Nadu	14.4335	0.27995	12.298	0.238529	8.9013	0.172648	21.7654	0.422157	26.7821	0.519461	11.1657	0.216568	10.5996	0.205588	16.1825	0.313873	13.6097	0.263971	0.530441
PC_403	Ramanathapuram	Tamil Nadu	14.8462	0.241639	13.5092	0.219878	12.1628	0.197964	25.6831	0.418021	24.8736	0.404845	12.4733	0.203017	13.2098	0.215004	11.6638	0.189841	24.0928	0.392138	0.392858
PC_404	Namakkal	Tamil Nadu	18.1232	0.308889	10.5557	0.179909	8.48044	0.144539	25.2618	0.430557	24.4037	0.415933	12.7556	0.217404	12.5062	0.213153	11.8976	0.20278	21.5129	0.366663	0.420185
PC_405	Thanjavur	Tamil Nadu	19.1648	0.296253	15.4438	0.238734	16.8659	0.260716	35.0273	0.541459	26.9516	0.416622	21.5129	0.33255	13.5144	0.208909	13.4371	0.207714	16.2262	0.250828	0.540264
PC_406	Tiruchirappalli	Tamil Nadu	26.8593	0.399352	20.462	0.304236	15.714	0.23364	37.7043	0.560599	34.2353	0.50902	16.3829	0.243586	21.3214	0.317013	12.9139	0.192007	16.639	0.247394	0.435593
PC_407	Pollachi	Tamil Nadu	14.8305	0.230902	11.1229	0.173177	14.0784	0.219192	27.2052	0.42357	31.8644	0.49611	12.7256	0.19813	14.4797	0.22544	17.3847	0.27067	19.6386	0.305761	0.468799
PC_408	Karur	Tamil Nadu	26.5454	0.367062	19.2609	0.266335	14.8139	0.204843	38.8585	0.537326	33.0421	0.456898	19.4575	0.269054	19.401	0.268272	13.6411	0.188625	19.8187	0.274049	0.457679
PC_409	Dharmapuri	Tamil Nadu	25.2405	0.337474	19.5348	0.261186	21.7279	0.29051	40.6258	0.54318	43.2407	0.578142	14.906	0.199298	25.7199	0.343883	17.5208	0.234259	16.6459	0.222561	0.433557
PC_410	Madurai	Tamil Nadu	11.0054	0.229257	10.0037	0.208389	10.0019	0.208353	20.0056	0.416742	25.003	0.520845	10.001	0.208334	10.0045	0.208407	14.9985	0.312438	13.0006	0.27082	0.520772
PC_411	Virudunagar	Tamil Nadu	14.1277	0.287829	12.0809	0.246129	10.0056	0.203848	23.1287	0.47121	22.9274	0.467109	12.0874	0.246261	11.0413	0.224949	11.8861	0.24216	14.0688	0.28663	0.488421
PC_412	Tiruppur	Tamil Nadu	20.1076	0.315344	10.4899	0.164511	10.3373	0.162119	29.7228	0.466139	31.4568	0.493332	15.2045	0.238451	14.5183	0.227688	16.9385	0.265644	17.1025	0.268217	0.504095
PC_413	Salem	Tamil Nadu	26	0.313253	17	0.204819	15	0.180723	38	0.457831	44	0.53012	14	0.168675	24	0.289157	20	0.240964	25	0.301205	0.409639
PC_002	Zahirabad	Telangana	18.2931	0.255853	28.4559	0.397994	22.8298	0.319306	35.4967	0.496471	58.9043	0.823857	7.98407	0.111668	27.5127	0.384802	31.3916	0.439055	4.60981	0.0644745	0.550723
PC_004	Khammam	Telangana	12	0.222222	10	0.185185	9	0.166667	20	0.37037	41	0.759259	3	0.0555556	17	0.314815	24	0.444444	10	0.185185	0.5
PC_005	Medak	Telangana	18	0.290323	28	0.451613	22	0.354839	34	0.548387	51	0.822581	6	0.0967742	28	0.451613	23	0.370968	5	0.0806452	0.467742
PC_007	Bhongir	Telangana	13.3941	0.207813	20.1846	0.313169	21.2244	0.329302	30.7658	0.477339	49.6818	0.770826	5.06623	0.0786039	25.6996	0.398735	23.9823	0.372091	9.70463	0.15057	0.450695
PC_008	Chevella	Telangana	11.8953	0.21155	11.3022	0.201001	13.5271	0.24057	22.5005	0.400156	43.9925	0.782375	4.34594	0.0772894	18.1546	0.322867	25.8379	0.459508	7.89101	0.140336	0.536798
PC_011	Secunderabad	Telangana	10.1345	0.144135	12.9327	0.183932	16.8391	0.239489	24.9152	0.354348	48.8274	0.694433	6.86253	0.0976003	18.0526	0.256748	30.7748	0.437685	14.6227	0.207967	0.535285
PC_012	Peddapalle	Telangana	14.827	0.266668	15.4863	0.278526	10.439	0.187748	23.5737	0.423981	44.2756	0.796312	5.67728	0.102108	17.8965	0.321874	26.3792	0.474438	5.64794	0.10158	0.576546
PC_014	Nalgonda	Telangana	15	0.214286	25	0.357143	27	0.385714	37	0.528571	54	0.771429	6	0.0857143	31	0.442857	23	0.328571	10	0.142857	0.414286
PC_016	Nagarkurnool	Telangana	15	0.180723	17	0.204819	19	0.228916	30	0.361446	72	0.86747	3	0.0361446	27	0.325301	45	0.542169	8	0.0963855	0.578313
PC_024	Karimnagar	Telangana	11	0.207547	12	0.226415	8	0.150943	18	0.339623	40	0.754717	6	0.113208	12	0.226415	28	0.528302	7	0.132075	0.641509
PC_025	Nizamabad	Telangana	15.833	0.219842	22.5764	0.313474	17.7991	0.24714	30.0596	0.417378	57.9206	0.804228	8.7515	0.121515	21.3081	0.295863	36.6125	0.508365	5.34804	0.0742576	0.629879
PC_028	Adilabad	Telangana	22	0.366667	22	0.366667	15	0.25	34	0.566667	52	0.866667	5	0.0833333	29	0.483333	23	0.383333	3	0.05	0.466667
PC_034	Mahabubabad	Telangana	10.3622	0.191892	12.1838	0.225625	10.0919	0.186887	19.4541	0.36026	40.4541	0.749149	3	0.0555556	16.4541	0.304705	24	0.444444	10.5459	0.195295	0.5
PC_038	Mahbubnagar	Telangana	15	0.180723	17	0.204819	19	0.228916	30	0.361446	72	0.86747	3	0.0361446	27	0.325301	45	0.542169	8	0.0963855	0.578313
PC_041	Warangal	Telangana	9	0.166667	14	0.259259	11	0.203704	19	0.351852	40	0.740741	3	0.0555556	16	0.296296	24	0.444444	11	0.203704	0.5
PC_042	Hyderabad	Telangana	10.1722	0.145076	12.9133	0.18417	16.7931	0.239504	24.8904	0.354987	48.777	0.69566	6.82349	0.0973169	18.0669	0.25767	30.7101	0.437989	14.5157	0.207023	0.535306
PC_043	Malkajgiri	Telangana	11.8436	0.20753	11.4129	0.199984	13.7254	0.240505	22.6807	0.397424	44.3502	0.777131	4.47996	0.0785005	18.2007	0.318924	26.1495	0.458207	8.23899	0.144369	0.536707
PC_414	Tripura East	Tripura	16.7018	0.203322	16.5809	0.201851	17.433	0.212224	32.2557	0.39267	73.0635	0.889452	3.86121	0.0470051	28.3945	0.345665	44.669	0.543787	5.21967	0.0635427	0.590792
PC_415	Tripura West	Tripura	16.4958	0.148797	17.4505	0.157409	21.6762	0.195526	37.7422	0.340446	87.515	0.789412	7.2571	0.0654612	30.4851	0.274985	57.0299	0.514427	16.0889	0.145127	0.579888
PC_421	Saharanpur	Uttar Pradesh	84	0.292683	93	0.324042	60	0.209059	126	0.439024	266	0.926829	10	0.0348432	116	0.404181	150	0.522648	11	0.0383275	0.557491
PC_422	Kairana	Uttar Pradesh	80.8388	0.350495	78.3022	0.339497	51.4252	0.222966	114.559	0.496694	209.762	0.909472	9.91079	0.0429704	104.648	0.453724	105.115	0.455748	10.9689	0.047558	0.498718
PC_423	Nagina	Uttar Pradesh	55	0.390071	55	0.390071	40	0.283688	83	0.588652	130	0.921986	3	0.0212766	80	0.567376	50	0.35461	8	0.0567376	0.375887
PC_424	Muzaffarnagar	Uttar Pradesh	85.1243	0.388724	77.0248	0.351738	51.3499	0.234492	119.412	0.5453	196.238	0.896131	10.3751	0.0473782	109.037	0.497922	87.2013	0.398209	12.3706	0.0564911	0.445587
PC_425	Baghpat	Uttar Pradesh	74.9935	0.347752	70.3672	0.326299	42.2162	0.195761	105.96	0.491347	203.262	0.942545	5.34794	0.0247989	100.612	0.466548	102.65	0.475997	7.04238	0.0326562	0.500796
PC_426	Amroha	Uttar Pradesh	77.3979	0.420339	75.6938	0.411084	46.9098	0.254762	106.954	0.580855	174.245	0.946306	6.26719	0.0340364	100.687	0.546819	73.5585	0.399487	3.6196	0.0196576	0.433524
PC_427	Sambhal	Uttar Pradesh	108.385	0.402059	118.153	0.438295	56.9616	0.211301	153.067	0.567807	239.121	0.887028	14.8113	0.0549432	138.255	0.512863	100.865	0.374164	15.6432	0.0580292	0.429107
PC_428	Meerut	Uttar Pradesh	108.127	0.334461	105.513	0.326377	67.721	0.209477	162.692	0.503245	297.612	0.920583	9.99501	0.0309169	152.697	0.472328	144.915	0.448255	15.6794	0.0485	0.479172
PC_429	Lalganj	Uttar Pradesh	40	0.310078	31	0.24031	25	0.193798	67	0.51938	118	0.914729	7	0.0542636	60	0.465116	58	0.449612	4	0.0310078	0.503876
PC_430	Jalaun	Uttar Pradesh	48.6495	0.473358	48.0291	0.467321	33.4804	0.325763	69.3927	0.675189	96.0438	0.934503	2.94647	0.028669	66.4463	0.64652	29.5975	0.287983	3.78503	0.0368282	0.316652
PC_431	Rampur	Uttar Pradesh	65	0.396341	74	0.45122	48	0.292683	96	0.585366	151	0.920732	8	0.0487805	88	0.536585	63	0.384146	5	0.0304878	0.432927
PC_432	Ghaziabad	Uttar Pradesh	85.0424	0.323215	74.0544	0.281454	42.0429	0.15979	116.081	0.441182	252.09	0.958104	4.00953	0.0152388	112.072	0.425943	140.019	0.532161	7.0139	0.0266573	0.547399
PC_433	Pilibhit	Uttar Pradesh	81.5312	0.479572	73.3161	0.43125	51.2678	0.30156	108.05	0.635559	161.531	0.950138	5.0611	0.0297697	102.989	0.60579	58.5421	0.344349	3.41585	0.0200923	0.374118
PC_434	Bulandshahr	Uttar Pradesh	66	0.452055	54	0.369863	26	0.178082	86	0.589041	134	0.917808	7	0.0479452	79	0.541096	55	0.376712	5	0.0342466	0.424658
PC_435	Kheri	Uttar Pradesh	70	0.514706	54	0.397059	32	0.235294	93	0.683824	122	0.897059	10	0.0735294	83	0.610294	39	0.286765	4	0.0294118	0.360294
PC_436	Bareilly	Uttar Pradesh	102.723	0.418041	101.548	0.413259	67.7556	0.275739	142.492	0.579886	224.976	0.915562	9.9047	0.0403082	132.587	0.539577	92.3886	0.375985	10.8436	0.0441293	0.416293
PC_437	Aonla	Uttar Pradesh	96.6766	0.440293	101.653	0.462957	61.8266	0.281576	136.477	0.621554	203.967	0.928926	7.78996	0.0354777	128.687	0.586077	75.2806	0.34285	7.8159	0.0355959	0.378327
PC_438	Budaun	Uttar Pradesh	85.1541	0.474453	97.0964	0.540992	52.1198	0.290396	123.192	0.68639	170.41	0.949476	5.02921	0.0280213	118.163	0.658368	52.2475	0.291108	4.0387	0.0225024	0.319129
PC_439	Shahjahanpur	Uttar Pradesh	63	0.466667	68	0.503704	42	0.311111	88	0.651852	122	0.903704	10	0.0740741	78	0.577778	44	0.325926	3	0.0222222	0.4
PC_440	Bahraich	Uttar Pradesh	97.3079	0.598486	76.2796	0.469152	34.6092	0.212862	114.303	0.703015	144.55	0.889047	10.0786	0.0619879	104.225	0.641027	40.3255	0.248019	7.9613	0.0489655	0.310007
PC_441	Aligarh	Uttar Pradesh	146.822	0.483436	116.849	0.384746	59.8834	0.197176	187.748	0.618192	283.684	0.934078	9.00931	0.0296647	178.739	0.588527	104.946	0.345551	11.0114	0.0362569	0.375216
PC_442	Dhaurahra	Uttar Pradesh	64.6039	0.484459	54.9323	0.411933	29.753	0.223115	89.4258	0.670597	120.703	0.905145	9.09981	0.0682387	80.326	0.602358	40.3774	0.302787	3.5494	0.0266167	0.371025
PC_443	Etah	Uttar Pradesh	76.1475	0.464795	52.9313	0.323086	27.102	0.165427	99.0875	0.604818	154.499	0.943045	5.74349	0.0350576	93.344	0.56976	61.1553	0.373284	3.5875	0.0218976	0.408342
PC_444	Mathura	Uttar Pradesh	51.0263	0.372387	28.0447	0.204669	19.9862	0.145858	64.0218	0.467227	116.027	0.846759	10.9955	0.0802442	53.0264	0.386983	63.0008	0.459776	10.0025	0.0729973	0.54002
PC_445	Farrukhabad	Uttar Pradesh	57.7541	0.405049	39.8229	0.279292	17.3053	0.121368	72.8704	0.511065	131.461	0.921979	5.65545	0.0396637	67.215	0.471402	64.2457	0.450578	5.46916	0.0383571	0.490241
PC_446	Hardoi	Uttar Pradesh	42	0.411765	45	0.441176	24	0.235294	63	0.617647	90	0.882353	6	0.0588235	57	0.558824	33	0.323529	6	0.0588235	0.382353
PC_447	Hathras	Uttar Pradesh	97.3986	0.449219	75.5881	0.348625	30.5054	0.140696	119.419	0.550783	194.103	0.895234	10.2234	0.0471521	109.196	0.503631	84.9065	0.391603	12.4917	0.057614	0.438755
PC_448	Domriaganj	Uttar Pradesh	63.0067	0.406495	57.9838	0.374089	34.9838	0.225702	90.9987	0.587088	144.995	0.935449	6.00135	0.0387184	84.9973	0.54837	59.9973	0.387079	4.00405	0.0258326	0.425798
PC_449	Sitapur	Uttar Pradesh	58	0.446154	56	0.430769	27	0.207692	85	0.653846	119	0.915385	8	0.0615385	77	0.592308	42	0.323077	3	0.0230769	0.384615
PC_450	Firozabad	Uttar Pradesh	108.97	0.398131	58.2445	0.212801	28.2077	0.103059	131.081	0.478917	251.713	0.919654	9.0216	0.0329612	122.06	0.445956	129.653	0.473698	12.9695	0.0473852	0.506659
PC_451	Maharajganj	Uttar Pradesh	64.7238	0.476144	48.8622	0.359458	29.056	0.213752	81.8628	0.602228	112.085	0.824562	11.9586	0.0879742	69.9042	0.514254	42.1811	0.310307	11.8893	0.0874641	0.398282
PC_452	Mainpuri	Uttar Pradesh	57.5113	0.46106	41.7722	0.334881	21.8694	0.175324	70.3153	0.563707	112.93	0.905347	5.15697	0.0413426	65.1583	0.522365	47.7722	0.382982	6.6498	0.0533105	0.424325
PC_453	Kaisarganj	Uttar Pradesh	86.1413	0.579047	55.523	0.373229	23.1407	0.155553	97.2086	0.653442	130.971	0.880397	9.05307	0.0608553	88.1555	0.592587	42.8158	0.28781	8.73953	0.0587476	0.348666
PC_454	Gonda	Uttar Pradesh	79.5648	0.570075	45.4943	0.325963	17.5604	0.125819	88.8702	0.636747	121.263	0.868839	10.051	0.0720148	78.8191	0.564733	42.4438	0.304106	8.255	0.0591464	0.376121
PC_455	Misrikh	Uttar Pradesh	48.9951	0.422866	49.9634	0.431224	26.3054	0.227037	72.1571	0.622773	103.485	0.893158	6.80563	0.058738	65.3515	0.564035	38.1336	0.329123	5.5735	0.0481037	0.387861
PC_456	Barabanki	Uttar Pradesh	38	0.368932	36	0.349515	25	0.242718	58	0.563107	94	0.912621	5	0.0485437	53	0.514563	41	0.398058	4	0.038835	0.446602
PC_457	Kushi Nagar	Uttar Pradesh	51	0.342282	40	0.268456	26	0.174497	76	0.510067	120	0.805369	14	0.0939597	62	0.416107	58	0.389262	15	0.100671	0.483221
PC_458	Fatehpur Sikri	Uttar Pradesh	124	0.416107	89	0.298658	52	0.174497	162	0.543624	275	0.922819	12	0.0402685	150	0.503356	125	0.419463	11	0.0369128	0.459732
PC_459	Azamgarh	Uttar Pradesh	40.2443	0.311415	31.2672	0.241949	25.1467	0.194588	67.0795	0.519069	118.109	0.913944	7.00079	0.054173	60.0787	0.464896	58.0306	0.449047	4.12031	0.0318834	0.50322
PC_460	Bansgaon	Uttar Pradesh	47.2184	0.360445	40.1092	0.306177	29.6725	0.226507	72	0.549618	119.479	0.912053	8.63027	0.06588	63.3697	0.483738	56.1092	0.428314	2.89082	0.0220673	0.494194
PC_461	Amethi	Uttar Pradesh	37.8593	0.317819	37.5577	0.315288	31.7118	0.266213	63.412	0.532327	110.046	0.923807	5.00209	0.0419912	58.4099	0.490336	51.636	0.433471	4.07413	0.0342013	0.475463
PC_462	Akbarpur	Uttar Pradesh	67.1444	0.434101	60.9999	0.394376	35.1171	0.227039	92.0639	0.595211	139.27	0.900411	8.5879	0.0555224	83.476	0.539688	55.7945	0.360722	6.81602	0.0440669	0.416245
PC_463	Rae Bareli	Uttar Pradesh	36	0.310345	40	0.344828	36	0.310345	64	0.551724	110	0.948276	5	0.0431034	59	0.508621	51	0.439655	1	0.00862069	0.482759
PC_464	Mohanlalganj	Uttar Pradesh	48.6833	0.411736	48.3927	0.409278	34.7496	0.293893	76.5851	0.647714	108.931	0.92128	8.86945	0.0750128	67.7157	0.572701	41.2157	0.348579	0.438285	0.00370677	0.423592
PC_465	Deoria	Uttar Pradesh	51.2084	0.368715	41.3552	0.297769	24.9145	0.179392	73.9271	0.532296	121.682	0.876145	10.4821	0.0754738	63.445	0.456822	58.237	0.419323	6.71929	0.0483808	0.494797
PC_466	Sant Kabir Nagar	Uttar Pradesh	61.0803	0.414671	46.055	0.312665	27.3853	0.185917	85.0342	0.577292	133.689	0.907608	7.77873	0.0528094	77.2554	0.524483	56.4336	0.383124	5.83051	0.0395831	0.435934
PC_467	Faizabad	Uttar Pradesh	58.4848	0.483168	51.0283	0.421567	26.7384	0.220898	77.1108	0.637046	115.865	0.957215	2.70487	0.0223462	74.4059	0.6147	41.4596	0.342516	2.47395	0.0204384	0.364862
PC_468	Etawah	Uttar Pradesh	53.2076	0.44005	48.2479	0.399032	27.4084	0.226679	73.664	0.609233	113.023	0.93475	3.2617	0.0269757	70.4023	0.582258	42.6208	0.352493	4.62781	0.038274	0.379468
PC_469	Sultanpur	Uttar Pradesh	39	0.322314	36	0.297521	29	0.239669	63	0.520661	110	0.909091	5	0.0413223	58	0.479339	52	0.429752	6	0.0495868	0.471074
PC_470	Salempur	Uttar Pradesh	56.3994	0.405907	42.6774	0.30715	27.0135	0.194416	78.6174	0.565811	125.788	0.905301	10.3669	0.0746109	68.2505	0.4912	57.5379	0.414101	2.79124	0.0200886	0.488712
PC_471	Ghosi	Uttar Pradesh	52.2048	0.374616	42.2255	0.303006	30.5667	0.219344	72.8747	0.522941	123.354	0.885173	8.10004	0.058125	64.7747	0.464816	58.5792	0.420358	7.90168	0.0567015	0.478483
PC_472	Chandauli	Uttar Pradesh	74.5208	0.389696	70.8491	0.370496	47.1224	0.24642	109.283	0.571481	170.676	0.892528	11.7704	0.0615516	97.5128	0.509929	73.1636	0.382599	8.78125	0.0459203	0.44415
PC_473	Allahabad	Uttar Pradesh	61	0.465649	63	0.480916	34	0.259542	89	0.679389	116	0.885496	7	0.0534351	82	0.625954	34	0.259542	8	0.0610687	0.312977
PC_474	Mirzapur	Uttar Pradesh	74	0.486842	79	0.519737	40	0.263158	105	0.690789	132	0.868421	15	0.0986842	90	0.592105	42	0.276316	5	0.0328947	0.375
PC_475	Robertsganj	Uttar Pradesh	68.2966	0.466744	58.0382	0.396637	30.307	0.20712	89.3476	0.610608	134.494	0.91914	7.95368	0.054356	81.3939	0.556252	53.0999	0.362888	3.87821	0.026504	0.417244
PC_476	Fatehpur	Uttar Pradesh	39	0.443182	33	0.375	22	0.25	55	0.625	82	0.931818	4	0.0454545	51	0.579545	31	0.352273	2	0.0227273	0.397727
PC_477	Jaunpur	Uttar Pradesh	68	0.444444	75	0.490196	48	0.313725	96	0.627451	137	0.895425	12	0.0784314	84	0.54902	53	0.346405	4	0.0261438	0.424837
PC_478	Pratapgarh	Uttar Pradesh	34	0.354167	41	0.427083	24	0.25	52	0.541667	94	0.979167	2	0.0208333	50	0.520833	44	0.458333	0	0	0.479167
PC_479	Hamirpur	Uttar Pradesh	30.9051	0.384369	34.6081	0.430423	28.648	0.356297	49.2363	0.612355	76.7376	0.95439	1.34829	0.0167687	47.8881	0.595587	28.8495	0.358803	2.319	0.0288415	0.375572
PC_480	Kaushambi	Uttar Pradesh	39.5664	0.368681	51.2629	0.477669	36.1357	0.336714	66.5477	0.620093	105.773	0.985593	1.51848	0.0141493	65.0292	0.605944	40.7435	0.379649	0.0276351	0.000257505	0.393799
PC_481	Ballia	Uttar Pradesh	55.2233	0.396284	43.0663	0.309045	28.1594	0.202073	78.7014	0.564764	127.312	0.913595	8.91992	0.0640096	69.7815	0.500754	57.5305	0.412841	3.12086	0.0223954	0.47685
PC_482	Jhansi	Uttar Pradesh	52.3937	0.404493	54.1437	0.418003	40.9763	0.316347	85.444	0.65965	112.191	0.866142	10.3471	0.0798819	75.097	0.579768	37.0939	0.286374	6.99146	0.0539759	0.366256
PC_483	Ghazipur	Uttar Pradesh	49	0.368421	43	0.323308	27	0.203008	73	0.548872	126	0.947368	5	0.037594	68	0.511278	58	0.43609	2	0.0150376	0.473684
PC_484	Machhlishahr	Uttar Pradesh	74.6499	0.431605	82.91	0.479362	54.6008	0.315687	109.202	0.631373	156.214	0.903187	12.4326	0.0718816	96.7691	0.559492	59.4451	0.343695	4.31214	0.0249316	0.415577
PC_485	Phulpur	Uttar Pradesh	61	0.465649	63	0.480916	34	0.259542	89	0.679389	116	0.885496	7	0.0534351	82	0.625954	34	0.259542	8	0.0610687	0.312977
PC_486	Sant Ravi Das Nagar (Bhadohi)	Uttar Pradesh	75.7392	0.458898	77.8002	0.471386	44.6959	0.270809	109.959	0.666236	143.686	0.870581	11.5062	0.0697155	98.4531	0.596521	45.2324	0.27406	9.85384	0.0597037	0.343776
PC_487	Ambedkar Nagar	Uttar Pradesh	58.8581	0.438956	54.9445	0.409768	32.82	0.244767	82.7507	0.617143	123.542	0.921362	7.07526	0.0527663	75.6754	0.564377	47.867	0.356985	3.46905	0.0258717	0.409751
PC_488	Banda	Uttar Pradesh	50.8139	0.446913	46.7222	0.410927	35.318	0.310625	73.1126	0.643033	102.972	0.90565	6.49607	0.0571336	66.6165	0.585899	36.3556	0.319751	4.23148	0.0372163	0.376885
PC_489	Kanpur	Uttar Pradesh	68.9794	0.433945	61.9716	0.389859	35.9811	0.226355	94.9684	0.59744	142.972	0.899428	8.99203	0.0565683	85.9764	0.540872	56.9958	0.358557	6.99477	0.0440036	0.415125
PC_490	Unnao	Uttar Pradesh	51.045	0.418074	39.0528	0.319854	21.0336	0.172272	68.066	0.557481	116.075	0.950687	3.01246	0.0246729	65.0535	0.532808	51.0212	0.417879	3.00849	0.0246404	0.442552
PC_491	Kannauj	Uttar Pradesh	49.0981	0.407223	46.3648	0.384553	28.3136	0.234835	72.0682	0.597738	108.415	0.899199	8.6408	0.0716674	63.4274	0.526071	44.9873	0.373128	3.51263	0.029134	0.444795
PC_492	Lucknow	Uttar Pradesh	47	0.405172	47	0.405172	36	0.310345	75	0.646552	107	0.922414	9	0.0775862	66	0.568966	41	0.353448	0	0	0.431034
PC_493	Varanasi	Uttar Pradesh	93	0.389121	106	0.443515	77	0.322176	154	0.644351	222	0.92887	12	0.0502092	142	0.594142	80	0.334728	5	0.0209205	0.384937
PC_494	Gorakhpur	Uttar Pradesh	45.2281	0.345098	39.1143	0.298448	32.9551	0.251452	72.1149	0.550247	117.934	0.899852	9.03426	0.0689327	63.0806	0.481315	54.8531	0.418537	4.09102	0.0312151	0.48747
PC_495	Basti	Uttar Pradesh	49.3204	0.344468	45.0971	0.314971	28.9582	0.202252	75.2711	0.525715	134.125	0.936766	5.02248	0.0350785	70.2486	0.490637	63.876	0.446129	4.03132	0.0281559	0.481207
PC_496	Shrawasti	Uttar Pradesh	84.2144	0.572573	53.6301	0.364631	20.8062	0.141461	98.2611	0.668077	123.294	0.838275	17.7753	0.120854	80.4858	0.547223	42.8081	0.291052	6.01132	0.0408709	0.411906
PC_497	Agra	Uttar Pradesh	113.875	0.417612	80.6297	0.295693	46.3703	0.170054	148.738	0.545466	253.04	0.927971	10.3426	0.0379295	138.395	0.507536	114.644	0.420435	9.29818	0.0340992	0.458364
PC_498	Gautam Buddha Nagar	Uttar Pradesh	81.2701	0.339162	72.1553	0.301124	44.0223	0.183717	117.057	0.488511	214.813	0.896474	11.3241	0.0472584	105.733	0.441253	109.08	0.455221	13.4828	0.0562672	0.50248
PC_499	Bijnor	Uttar Pradesh	79.8916	0.381889	76.4962	0.365659	52.8518	0.252637	117.058	0.559546	189.844	0.907473	7.52287	0.03596	109.535	0.523586	80.3094	0.383886	11.834	0.0565675	0.419846
PC_500	Moradabad	Uttar Pradesh	90.8562	0.397341	96.4847	0.421956	53.5331	0.234116	131.187	0.573719	205.327	0.897954	10.0562	0.0439787	121.131	0.52974	84.1961	0.368214	13.2777	0.058067	0.412193
PC_416	Almora	Uttarakhand	28.6091	0.349816	15.7459	0.192532	15.1692	0.185481	41.2142	0.503943	63.7692	0.779734	8.61163	0.105298	32.6025	0.398645	31.1667	0.381089	9.40243	0.114968	0.486387
PC_417	Hardwar	Uttarakhand	78.4221	0.360776	52.0973	0.239671	39.0758	0.179766	108.394	0.498659	184.176	0.847292	17.6951	0.0814051	90.6986	0.417254	93.4775	0.430038	15.4992	0.071303	0.511443
PC_418	Tehri Garhwal	Uttarakhand	41.3414	0.353655	38.1826	0.326633	37.6364	0.321961	71.1293	0.608476	95.7886	0.819423	13.7084	0.117269	57.4209	0.491207	38.3677	0.328216	7.40057	0.0633082	0.445485
PC_419	Garhwal	Uttarakhand	25.6311	0.287008	19.4963	0.218313	19.9657	0.223569	42.0093	0.470407	75.73	0.847999	7.61208	0.0852375	34.3973	0.385169	41.3327	0.46283	5.96223	0.0667631	0.548068
PC_420	Nainital - Udhamsingh Nagar	Uttarakhand	63.4695	0.327231	39.574	0.204033	26.7864	0.138103	83.3597	0.42978	151.178	0.779434	18.8854	0.0973677	64.4744	0.332412	86.704	0.447022	23.8955	0.123198	0.54439
PC_501	Darjiling	West Bengal	16.7641	0.249268	12.0532	0.179221	8.75823	0.130227	24.9581	0.371106	48.321	0.718492	7.43988	0.110625	17.5182	0.260481	30.8028	0.458011	11.4925	0.170883	0.568636
PC_502	Arambag	West Bengal	20.1584	0.310389	14.2186	0.218931	9.89301	0.152328	31.6657	0.487572	40.9273	0.630178	12.6663	0.195029	18.9994	0.292543	21.9279	0.337635	11.352	0.174793	0.532664
PC_503	Barasat	West Bengal	12.217	0.203816	7.2963	0.121724	5.21364	0.0869788	16.3893	0.273422	37.8284	0.631088	5.77845	0.0964016	10.6109	0.177021	27.2175	0.454067	16.3347	0.27251	0.550469
PC_504	Medinipur	West Bengal	24.4718	0.332625	23.8155	0.323704	19.565	0.26593	38.4736	0.52294	44.7869	0.608751	15.1269	0.205608	23.3467	0.317332	21.4402	0.291419	13.658	0.185641	0.497026
PC_505	Tamluk	West Bengal	19.0603	0.263757	16.0729	0.222418	18.0553	0.24985	33.1261	0.4584	44.145	0.61088	12.0372	0.166572	21.0889	0.291829	23.0561	0.319051	16.0823	0.222548	0.485623
PC_506	Murshidabad	West Bengal	44.7902	0.418837	35.71	0.333928	17.9565	0.167913	58.9139	0.55091	70.4149	0.658456	20.5811	0.192456	38.3328	0.358453	32.0821	0.300003	15.9434	0.149088	0.492459
PC_507	Krishnanagar	West Bengal	22	0.255814	13	0.151163	9	0.104651	32	0.372093	41	0.476744	18	0.209302	14	0.162791	27	0.313953	27	0.313953	0.523256
PC_508	Birbhum	West Bengal	37	0.420455	34	0.386364	22	0.25	52	0.590909	61	0.693182	17	0.193182	35	0.397727	26	0.295455	10	0.113636	0.488636
PC_509	Bolpur	West Bengal	28.9269	0.351615	26.4278	0.321237	22.6352	0.275137	46.5925	0.566344	51.5049	0.626056	17.6083	0.214034	28.9842	0.35231	22.5207	0.273746	13.1557	0.15991	0.487779
PC_510	Barddhaman - Durgapur	West Bengal	21	0.276316	19	0.25	23	0.302632	41	0.539474	42	0.552632	18	0.236842	23	0.302632	19	0.25	16	0.210526	0.486842
PC_511	Puruliya	West Bengal	47	0.385246	72	0.590164	48	0.393443	83	0.680328	83	0.680328	30	0.245902	53	0.434426	30	0.245902	9	0.0737705	0.491803
PC_512	Barddhaman Purba	West Bengal	21	0.276316	19	0.25	23	0.302632	41	0.539474	42	0.552632	18	0.236842	23	0.302632	19	0.25	16	0.210526	0.486842
PC_513	Bankura	West Bengal	30.2161	0.368281	38.5716	0.470121	23.8687	0.290918	48.1176	0.586469	49.0405	0.597718	20.9166	0.254937	27.201	0.331532	21.8395	0.266185	12.0891	0.147345	0.521123
PC_514	Asansol	West Bengal	21	0.276316	19	0.25	23	0.302632	41	0.539474	42	0.552632	18	0.236842	23	0.302632	19	0.25	16	0.210526	0.486842
PC_515	Ranaghat	West Bengal	21.979	0.255722	12.9863	0.151093	8.99012	0.104598	31.9643	0.371899	40.9983	0.477008	17.9725	0.209107	13.9918	0.162792	27.0065	0.314215	26.9781	0.313885	0.523322
PC_516	Bishnupur	West Bengal	25.9294	0.348674	30.4988	0.410119	20.5389	0.276187	41.8256	0.562431	42.8257	0.575879	18.8231	0.253116	23.0024	0.309315	19.8232	0.266564	12.7169	0.171005	0.51968
PC_517	Jangipur	West Bengal	50	0.45045	41	0.369369	20	0.18018	65	0.585586	77	0.693694	21	0.189189	44	0.396396	33	0.297297	13	0.117117	0.486486
PC_518	Balurghat	West Bengal	21.9297	0.324955	16.3293	0.241967	10.0063	0.148274	29.4069	0.435751	45.3951	0.672665	8.63135	0.127899	20.7755	0.307852	24.6196	0.364813	13.459	0.199436	0.492712
PC_519	Maldah Uttar	West Bengal	38	0.35514	39	0.364486	32	0.299065	61	0.570093	89	0.831776	9	0.0841121	52	0.485981	37	0.345794	9	0.0841121	0.429907
PC_520	Kolkata Uttar	West Bengal	12.01	0.260859	6.00875	0.13051	8.00875	0.173951	18.018	0.391352	33.0249	0.717304	4.0054	0.0869976	14.0126	0.304355	19.0123	0.412949	9.01003	0.195699	0.499947
PC_521	Jhargram	West Bengal	28.8761	0.356322	31.3115	0.386374	23.3664	0.288334	45.4664	0.561041	50.139	0.618699	17.8748	0.22057	27.5915	0.340471	22.5474	0.278228	13.0255	0.160731	0.498798
PC_522	Kolkata Dakshin	West Bengal	16.7797	0.255537	10.9848	0.167288	12.6182	0.192162	27.2276	0.414649	44.3097	0.674791	7.02495	0.106983	20.2027	0.307666	24.107	0.367125	14.3297	0.218226	0.474108
PC_523	Uluberiya	West Bengal	18.0046	0.290226	12.0135	0.193653	9.02898	0.145543	28.018	0.451637	39.0189	0.628967	10.0071	0.16131	18.0109	0.290327	21.008	0.338639	13.0105	0.209723	0.499949
PC_524	Mathurapur	West Bengal	27	0.243243	28	0.252252	26	0.234234	52	0.468468	64	0.576577	17	0.153153	35	0.315315	29	0.261261	30	0.27027	0.414414
PC_525	Jaynagar	West Bengal	19.9389	0.225736	17.1615	0.194293	14.914	0.168848	33.7291	0.381861	53.066	0.600782	11.3019	0.127953	22.4272	0.253908	30.6388	0.346874	23.9604	0.271265	0.474827
PC_526	Diamond Harbour	West Bengal	27	0.243243	28	0.252252	26	0.234234	52	0.468468	64	0.576577	17	0.153153	35	0.315315	29	0.261261	30	0.27027	0.414414
PC_527	Kanthi	West Bengal	19	0.263889	16	0.222222	18	0.25	33	0.458333	44	0.611111	12	0.166667	21	0.291667	23	0.319444	16	0.222222	0.486111
PC_528	Basirhat	West Bengal	11	0.2	6	0.109091	4	0.0727273	14	0.254545	35	0.636364	5	0.0909091	9	0.163636	26	0.472727	15	0.272727	0.563636
PC_529	Bangaon	West Bengal	14.8977	0.221869	8.43196	0.125576	5.72328	0.0852358	20.1845	0.300603	38.5301	0.573821	9.21909	0.137298	10.9654	0.163305	27.5647	0.410516	19.3973	0.288881	0.547814
PC_530	Koch Bihar	West Bengal	15	0.241935	15	0.241935	10	0.16129	26	0.419355	35	0.564516	10	0.16129	16	0.258065	19	0.306452	17	0.274194	0.467742
PC_531	Alipurduars	West Bengal	17.5481	0.271806	18.3961	0.28494	14.2427	0.220607	30.2471	0.468503	36.7057	0.568541	9.15482	0.141801	21.0923	0.326702	15.6134	0.241839	18.7007	0.289658	0.383639
PC_532	Jalpaiguri	West Bengal	17.5855	0.272231	18.446	0.285552	14.3052	0.221451	30.3094	0.469202	36.7301	0.568598	9.14207	0.141523	21.1673	0.327679	15.5628	0.24092	18.7255	0.289878	0.382443
PC_533	Barakpur	West Bengal	11	0.2	6	0.109091	4	0.0727273	14	0.254545	35	0.636364	5	0.0909091	9	0.163636	26	0.472727	15	0.272727	0.563636
PC_534	Haora	West Bengal	18	0.290323	12	0.193548	9	0.145161	28	0.451613	39	0.629032	10	0.16129	18	0.290323	21	0.33871	13	0.209677	0.5
PC_535	Jadavpur	West Bengal	27	0.243243	28	0.252252	26	0.234234	52	0.468468	64	0.576577	17	0.153153	35	0.315315	29	0.261261	30	0.27027	0.414414
PC_536	Hugli	West Bengal	19	0.301587	12	0.190476	8	0.126984	30	0.47619	40	0.634921	12	0.190476	18	0.285714	22	0.349206	11	0.174603	0.539683
PC_537	Shrirampur	West Bengal	18.5132	0.296136	12.0008	0.191963	8.48851	0.135781	29.0259	0.464296	39.5146	0.632071	11.0248	0.176351	18.0012	0.287945	21.5134	0.344126	11.9767	0.191578	0.520478
PC_538	Baharampur	West Bengal	50	0.45045	41	0.369369	20	0.18018	65	0.585586	77	0.693694	21	0.189189	44	0.396396	33	0.297297	13	0.117117	0.486486
PC_539	Maldah Dakshin	West Bengal	40.6999	0.377121	39.4578	0.365612	29.3168	0.271647	61.9115	0.573666	86.3305	0.79993	11.693	0.108346	50.2186	0.465321	36.1119	0.33461	9.89908	0.091724	0.442955
PC_540	Raiganj	West Bengal	37.9266	0.365215	37.8906	0.364868	22.9345	0.220849	54.8788	0.528457	72.88	0.701801	18.9483	0.182463	35.9305	0.345994	36.9496	0.355807	12.0189	0.115736	0.53827
PC_541	Ghatal	West Bengal	24.7586	0.336155	24.2254	0.328915	19.6467	0.266748	38.7601	0.526257	44.8271	0.60863	15.2908	0.207607	23.4694	0.31865	21.3577	0.28998	13.5346	0.183763	0.497587
PC_542	Dum Dum	West Bengal	11	0.2	6	0.109091	4	0.0727273	14	0.254545	35	0.636364	5	0.0909091	9	0.163636	26	0.472727	15	0.272727	0.563636
